# Supplementary material for: Suppression of lncRNA Gm47283 attenuates myocardial infarction via miR-706/ Ptgs2/ferroptosis axis
Source: Bioengineered. 2022 Apr 29;13(4):10786–802. doi: 10.1080/21655979.2022.2065743 (PMC9208485; doi:10.1080/21655979.2022.2065743)
Supplement: Supplemental Material [file KBIE_A_2065743_SM1174.zip]

Archive with 6 entries (5 files):
- supplementary/
- supplementary/Supplementary Fgiure S1.tif
- supplementary/Supplementary Fgiure S2.tif
- supplementary/Supplementary Table S1.xlsx
- supplementary/Supplementary Table S2.xlsx
- supplementary/Supplementary Table S3.xlsx
