# Supplementary material for: Suppression of lncRNA Gm47283 attenuates myocardial infarction via miR-706/ Ptgs2/ferroptosis axis
Source: Bioengineered. 2022 Apr 29;13(4):10786–802. doi: 10.1080/21655979.2022.2065743 (PMC9208485; doi:10.1080/21655979.2022.2065743)
Supplement: Supplemental Material [file KBIE_A_2065743_SM1174.zip › supplementary/Supplementary Table S1.xlsx]

## Sheet: Sheet1
miRNA	lncRNA	score	energy	miRNA sites	lncRNA sites	site length
>mmu-miR-706	ENSMUST00000238471.2	184	-29.42	2 21	2045 2066	19
>mmu-miR-706	ENSMUST00000238471.2	180	-26.04	2 21	2616 2637	19
>mmu-miR-7017-5p	ENSMUST00000238471.2	173	-25.11	2 23	1351 1375	22
>mmu-miR-466f	ENSMUST00000238471.2	171	-26.91	2 21	3040 3062	20
>mmu-miR-3077-3p	ENSMUST00000238471.2	171	-32.54	2 18	2363 2383	16
>mmu-miR-3971	ENSMUST00000238471.2	170	-30.33	2 20	1672 1694	19
>mmu-miR-7020-5p	ENSMUST00000238471.2	169	-34.14	2 23	2915 2940	23
>mmu-miR-5124b	ENSMUST00000238471.2	169	-27.25	2 18	1583 1603	16
>mmu-miR-6926-5p	ENSMUST00000238471.2	168	-43.95	2 21	3179 3200	19
>mmu-miR-466i-5p	ENSMUST00000238471.2	168	-29.18	2 18	3050 3070	17
>mmu-miR-139-5p	ENSMUST00000238471.2	168	-20.43	2 21	1456 1477	19
>mmu-miR-139-5p	ENSMUST00000238471.2	168	-20.43	2 21	2331 2352	19
>mmu-miR-6940-5p	ENSMUST00000238471.2	167	-25.61	2 20	1594 1616	18
>mmu-miR-673-3p	ENSMUST00000238471.2	167	-31.24	2 22	1772 1796	22
>mmu-miR-7062-5p	ENSMUST00000238471.2	166	-31.77	2 15	2665 2688	13
>mmu-miR-582-3p	ENSMUST00000238471.2	166	-15.93	2 20	2515 2537	20
>mmu-miR-3960	ENSMUST00000238471.2	166	-36.66	2 19	2850 2869	17
>mmu-miR-218-5p	ENSMUST00000238471.2	166	-24.44	2 20	2148 2172	22
>mmu-miR-7222-3p	ENSMUST00000238471.2	165	-24.39	2 22	2057 2079	20
>mmu-miR-7090-5p	ENSMUST00000238471.2	165	-27.59	2 22	1747 1767	20
>mmu-miR-344-5p	ENSMUST00000238471.2	165	-31.73	2 23	3276 3303	23
>mmu-miR-204-3p	ENSMUST00000238471.2	165	-23.06	2 20	1895 1914	18
>mmu-miR-1195	ENSMUST00000238471.2	165	-38.31	2 22	2671 2693	20
>mmu-miR-344i	ENSMUST00000238471.2	164	-28.49	2 19	3282 3304	20
>mmu-miR-7658-5p	ENSMUST00000238471.2	163	-34.46	2 17	2853 2873	16
>mmu-miR-710	ENSMUST00000238471.2	163	-28.99	2 18	1899 1919	16
>mmu-miR-7094-1-5p	ENSMUST00000238471.2	163	-20.55	2 22	1463 1487	22
>mmu-miR-7094-1-5p	ENSMUST00000238471.2	163	-20.55	2 22	2338 2362	22
>mmu-miR-3475-5p	ENSMUST00000238471.2	163	-30.97	2 20	1725 1746	18
>mmu-miR-18a-3p	ENSMUST00000238471.2	163	-25.51	2 21	1972 1994	20
>mmu-miR-142b	ENSMUST00000238471.2	163	-21.38	2 19	2809 2828	18
>mmu-miR-7089-3p	ENSMUST00000238471.2	162	-29.07	2 19	123 144	17
>mmu-miR-7089-3p	ENSMUST00000238471.2	162	-29.07	2 19	528 549	17
>mmu-miR-7089-3p	ENSMUST00000238471.2	162	-29.07	2 19	1203 1224	17
>mmu-miR-6516-5p	ENSMUST00000238471.2	162	-22.93	2 20	2228 2250	19
>mmu-miR-139-5p	ENSMUST00000238471.2	162	-25.19	2 21	217 237	19
>mmu-miR-1199-5p	ENSMUST00000238471.2	162	-27.74	2 19	1680 1699	17
>mmu-miR-1191b-5p	ENSMUST00000238471.2	162	-23.81	2 15	220 241	13
>mmu-miR-7089-3p	ENSMUST00000238471.2	161	-24.26	2 21	305 324	19
>mmu-miR-7089-3p	ENSMUST00000238471.2	161	-24.26	2 21	620 639	19
>mmu-miR-7089-3p	ENSMUST00000238471.2	161	-24.26	2 21	845 864	19
>mmu-miR-7089-3p	ENSMUST00000238471.2	161	-24.26	2 21	890 909	19
>mmu-miR-7089-3p	ENSMUST00000238471.2	161	-24.26	2 21	1250 1269	19
>mmu-miR-7089-3p	ENSMUST00000238471.2	161	-24.26	2 21	1295 1314	19
>mmu-miR-7069-3p	ENSMUST00000238471.2	161	-23.42	2 19	1973 1994	18
>mmu-miR-7051-5p	ENSMUST00000238471.2	161	-24.84	2 18	199 220	16
>mmu-miR-7051-5p	ENSMUST00000238471.2	161	-24.84	2 18	604 625	16
>mmu-miR-7051-5p	ENSMUST00000238471.2	161	-24.84	2 18	1279 1300	16
>mmu-miR-7044-5p	ENSMUST00000238471.2	161	-28.28	2 18	2990 3008	16
>mmu-miR-5120	ENSMUST00000238471.2	161	-33.04	2 22	1683 1705	20
>mmu-miR-361-3p	ENSMUST00000238471.2	161	-25.07	2 23	105 131	23
>mmu-miR-361-3p	ENSMUST00000238471.2	161	-25.07	2 23	510 536	23
>mmu-miR-361-3p	ENSMUST00000238471.2	161	-25.07	2 23	1185 1211	23
>mmu-miR-187-5p	ENSMUST00000238471.2	161	-22.01	2 20	2626 2646	18
>mmu-miR-7036b-5p	ENSMUST00000238471.2	160	-28.42	2 18	3013 3035	17
>mmu-miR-7661-3p	ENSMUST00000238471.2	159	-24.25	2 18	2363 2383	16
>mmu-miR-6898-3p	ENSMUST00000238471.2	159	-20.48	2 20	2143 2163	18
>mmu-miR-6546-5p	ENSMUST00000238471.2	159	-31.8	2 22	2200 2222	20
>mmu-miR-6409	ENSMUST00000238471.2	159	-21.49	2 22	3139 3160	20
>mmu-miR-3473e	ENSMUST00000238471.2	159	-38.5	2 20	1595 1615	18
>mmu-miR-1946a	ENSMUST00000238471.2	159	-39.09	2 26	2731 2756	24
>mmu-miR-185-3p	ENSMUST00000238471.2	159	-23.5	2 20	1683 1703	18
>mmu-miR-877-3p	ENSMUST00000238471.2	158	-29.12	2 20	118 140	19
>mmu-miR-877-3p	ENSMUST00000238471.2	158	-29.12	2 20	523 545	19
>mmu-miR-877-3p	ENSMUST00000238471.2	158	-29.12	2 20	1198 1220	19
>mmu-miR-7222-3p	ENSMUST00000238471.2	158	-32.91	2 16	2635 2659	16
>mmu-miR-7083-3p	ENSMUST00000238471.2	158	-17.34	2 19	1560 1579	17
>mmu-miR-6409	ENSMUST00000238471.2	158	-23.51	2 21	3095 3116	19
>mmu-miR-466i-5p	ENSMUST00000238471.2	158	-23.69	2 19	2881 2900	17
>mmu-miR-466f-5p	ENSMUST00000238471.2	158	-24.45	2 19	2881 2902	17
>mmu-miR-3544-5p	ENSMUST00000238471.2	158	-17.71	2 21	1819 1840	19
>mmu-miR-3473b	ENSMUST00000238471.2	158	-41.03	2 19	1596 1615	17
>mmu-miR-344g-5p	ENSMUST00000238471.2	158	-28.83	2 16	3281 3303	16
>mmu-miR-344b-5p	ENSMUST00000238471.2	158	-29.66	2 16	3279 3303	16
>mmu-miR-3065-5p	ENSMUST00000238471.2	158	-9.39	2 19	2768 2789	17
>mmu-miR-148a-3p	ENSMUST00000238471.2	158	-18.52	2 16	1452 1474	15
>mmu-miR-148a-3p	ENSMUST00000238471.2	158	-18.52	2 16	2327 2349	15
>mmu-miR-1191b-5p	ENSMUST00000238471.2	158	-24.02	2 21	38 61	21
>mmu-miR-1191b-5p	ENSMUST00000238471.2	158	-24.02	2 21	83 106	21
>mmu-miR-1191b-5p	ENSMUST00000238471.2	158	-24.02	2 21	173 196	21
>mmu-miR-1191b-5p	ENSMUST00000238471.2	158	-24.02	2 21	263 286	21
>mmu-miR-1191b-5p	ENSMUST00000238471.2	158	-24.23	2 21	308 331	21
>mmu-miR-1191b-5p	ENSMUST00000238471.2	158	-24.02	2 21	353 376	21
>mmu-miR-1191b-5p	ENSMUST00000238471.2	158	-24.02	2 21	398 421	21
>mmu-miR-1191b-5p	ENSMUST00000238471.2	158	-24.02	2 21	443 466	21
>mmu-miR-1191b-5p	ENSMUST00000238471.2	158	-24.02	2 21	488 511	21
>mmu-miR-1191b-5p	ENSMUST00000238471.2	158	-24.23	2 21	623 646	21
>mmu-miR-1191b-5p	ENSMUST00000238471.2	158	-24.02	2 21	668 691	21
>mmu-miR-1191b-5p	ENSMUST00000238471.2	158	-24.02	2 21	713 736	21
>mmu-miR-1191b-5p	ENSMUST00000238471.2	158	-24.02	2 21	758 781	21
>mmu-miR-1191b-5p	ENSMUST00000238471.2	158	-24.02	2 21	803 826	21
>mmu-miR-1191b-5p	ENSMUST00000238471.2	158	-24.23	2 21	848 871	21
>mmu-miR-1191b-5p	ENSMUST00000238471.2	158	-24.23	2 21	893 916	21
>mmu-miR-1191b-5p	ENSMUST00000238471.2	158	-24.02	2 21	938 961	21
>mmu-miR-1191b-5p	ENSMUST00000238471.2	158	-24.02	2 21	983 1006	21
>mmu-miR-1191b-5p	ENSMUST00000238471.2	158	-24.02	2 21	1028 1051	21
>mmu-miR-1191b-5p	ENSMUST00000238471.2	158	-24.02	2 21	1073 1096	21
>mmu-miR-1191b-5p	ENSMUST00000238471.2	158	-24.02	2 21	1118 1141	21
>mmu-miR-1191b-5p	ENSMUST00000238471.2	158	-24.02	2 21	1163 1186	21
>mmu-miR-1191b-5p	ENSMUST00000238471.2	158	-24.23	2 21	1253 1276	21
>mmu-miR-1191b-5p	ENSMUST00000238471.2	158	-24.23	2 21	1298 1321	21
>mmu-miR-744-5p	ENSMUST00000238471.2	157	-25.55	2 14	3177 3198	12
>mmu-miR-7036b-3p	ENSMUST00000238471.2	157	-33.4	2 20	3238 3258	18
>mmu-miR-674-3p	ENSMUST00000238471.2	157	-20.55	2 14	1792 1813	12
>mmu-miR-6241	ENSMUST00000238471.2	157	-23.12	2 18	3145 3163	16
>mmu-miR-5128	ENSMUST00000238471.2	157	-46.65	2 22	1599 1621	20
>mmu-miR-5046	ENSMUST00000238471.2	157	-35.52	2 23	1957 1982	23
>mmu-miR-466m-3p	ENSMUST00000238471.2	157	-11.08	2 19	1442 1464	18
>mmu-miR-466m-3p	ENSMUST00000238471.2	157	-11.08	2 19	2317 2339	18
>mmu-miR-3620-5p	ENSMUST00000238471.2	157	-25.7	2 19	2852 2874	18
>mmu-miR-3073a-5p	ENSMUST00000238471.2	157	-33.19	2 19	2212 2234	18
>mmu-miR-290b-5p	ENSMUST00000238471.2	157	-15.07	2 19	1616 1638	18
>mmu-miR-216b-3p	ENSMUST00000238471.2	157	-11.75	2 19	1447 1469	18
>mmu-miR-216b-3p	ENSMUST00000238471.2	157	-11.75	2 19	2322 2344	18
>mmu-miR-1191b-5p	ENSMUST00000238471.2	157	-21.47	2 14	1 16	12
>mmu-miR-1191b-5p	ENSMUST00000238471.2	157	-21.47	2 14	130 151	12
>mmu-miR-1191b-5p	ENSMUST00000238471.2	157	-21.47	2 14	535 556	12
>mmu-miR-1191b-5p	ENSMUST00000238471.2	157	-21.47	2 14	1210 1231	12
>mmu-miR-1187	ENSMUST00000238471.2	157	-23.33	2 22	2880 2902	20
>mmu-miR-99a-5p	ENSMUST00000238471.2	156	-19.95	2 19	1502 1522	17
>mmu-miR-99a-5p	ENSMUST00000238471.2	156	-19.05	2 19	2378 2398	17
>mmu-miR-759	ENSMUST00000238471.2	156	-15.57	2 17	1744 1765	15
>mmu-miR-7235-3p	ENSMUST00000238471.2	156	-25.74	2 19	2363 2384	17
>mmu-miR-7230-5p	ENSMUST00000238471.2	156	-20.28	2 21	1561 1581	19
>mmu-miR-7051-5p	ENSMUST00000238471.2	156	-19.7	2 17	289 310	15
>mmu-miR-7051-5p	ENSMUST00000238471.2	156	-19.7	2 17	829 850	15
>mmu-miR-7051-5p	ENSMUST00000238471.2	156	-20.75	2 17	874 895	15
>mmu-miR-7051-5p	ENSMUST00000238471.2	156	-20.75	2 17	1234 1255	15
>mmu-miR-7037-3p	ENSMUST00000238471.2	156	-24.54	2 21	1336 1357	19
>mmu-miR-7017-5p	ENSMUST00000238471.2	156	-23.88	2 18	2231 2255	17
>mmu-miR-7014-5p	ENSMUST00000238471.2	156	-23.66	2 21	2982 3003	19
>mmu-miR-7005-3p	ENSMUST00000238471.2	156	-20.2	2 24	3065 3089	23
>mmu-miR-7000-5p	ENSMUST00000238471.2	156	-20.55	2 20	3303 3322	18
>mmu-miR-696	ENSMUST00000238471.2	156	-23.88	2 17	3074 3091	15
>mmu-miR-6959-5p	ENSMUST00000238471.2	156	-23.07	2 21	2797 2819	19
>mmu-miR-6541	ENSMUST00000238471.2	156	-14.76	2 20	2689 2707	18
>mmu-miR-5128	ENSMUST00000238471.2	156	-22.2	2 22	2740 2763	21
>mmu-miR-466d-5p	ENSMUST00000238471.2	156	-17.24	2 17	2879 2900	15
>mmu-miR-187-3p	ENSMUST00000238471.2	156	-21.85	2 19	3108 3128	17
>mmu-miR-10b-5p	ENSMUST00000238471.2	156	-20.65	2 18	2606 2632	20
>mmu-miR-7658-5p	ENSMUST00000238471.2	155	-25.72	2 17	1929 1950	17
>mmu-miR-7004-5p	ENSMUST00000238471.2	155	-26.75	2 23	2214 2238	23
>mmu-miR-6941-3p	ENSMUST00000238471.2	155	-17.66	2 19	11 31	18
>mmu-miR-6941-3p	ENSMUST00000238471.2	155	-17.66	2 19	1046 1066	18
>mmu-miR-6416-3p	ENSMUST00000238471.2	155	-16.68	3 20	1419 1439	17
>mmu-miR-6394	ENSMUST00000238471.2	155	-22.63	2 20	2197 2217	18
>mmu-miR-5129-5p	ENSMUST00000238471.2	155	-21.89	2 21	2920 2944	22
>mmu-miR-466k	ENSMUST00000238471.2	155	-18.88	2 21	3038 3061	20
>mmu-miR-3075-5p	ENSMUST00000238471.2	155	-19.93	2 20	1896 1916	18
>mmu-miR-3074-5p	ENSMUST00000238471.2	155	-22.5	2 20	1765 1785	19
>mmu-miR-1191b-5p	ENSMUST00000238471.2	155	-21.47	2 12	580 601	10
>mmu-miR-7674-3p	ENSMUST00000238471.2	154	-14.12	2 19	1624 1644	17
>mmu-miR-764-3p	ENSMUST00000238471.2	154	-20.69	2 20	2666 2688	19
>mmu-miR-7089-3p	ENSMUST00000238471.2	154	-22.36	2 20	32 54	19
>mmu-miR-7089-3p	ENSMUST00000238471.2	154	-23.34	2 20	77 99	19
>mmu-miR-7089-3p	ENSMUST00000238471.2	154	-22.36	2 20	167 189	19
>mmu-miR-7089-3p	ENSMUST00000238471.2	154	-22.36	2 20	257 279	19
>mmu-miR-7089-3p	ENSMUST00000238471.2	154	-22.36	2 20	347 369	19
>mmu-miR-7089-3p	ENSMUST00000238471.2	154	-23.34	2 20	392 414	19
>mmu-miR-7089-3p	ENSMUST00000238471.2	154	-22.36	2 20	437 459	19
>mmu-miR-7089-3p	ENSMUST00000238471.2	154	-23.34	2 20	482 504	19
>mmu-miR-7089-3p	ENSMUST00000238471.2	154	-23.34	2 20	662 684	19
>mmu-miR-7089-3p	ENSMUST00000238471.2	154	-22.36	2 20	707 729	19
>mmu-miR-7089-3p	ENSMUST00000238471.2	154	-22.36	2 20	752 774	19
>mmu-miR-7089-3p	ENSMUST00000238471.2	154	-22.36	2 20	797 819	19
>mmu-miR-7089-3p	ENSMUST00000238471.2	154	-22.36	2 20	932 954	19
>mmu-miR-7089-3p	ENSMUST00000238471.2	154	-22.36	2 20	977 999	19
>mmu-miR-7089-3p	ENSMUST00000238471.2	154	-23.34	2 20	1022 1044	19
>mmu-miR-7089-3p	ENSMUST00000238471.2	154	-22.36	2 20	1067 1089	19
>mmu-miR-7089-3p	ENSMUST00000238471.2	154	-22.36	2 20	1112 1134	19
>mmu-miR-7089-3p	ENSMUST00000238471.2	154	-23.34	2 20	1157 1179	19
>mmu-miR-7084-3p	ENSMUST00000238471.2	154	-30.14	2 21	118 138	19
>mmu-miR-7084-3p	ENSMUST00000238471.2	154	-30.14	2 21	523 543	19
>mmu-miR-7084-3p	ENSMUST00000238471.2	154	-30.14	2 21	1198 1218	19
>mmu-miR-7048-5p	ENSMUST00000238471.2	154	-25.05	2 16	1595 1617	15
>mmu-miR-466n-5p	ENSMUST00000238471.2	154	-16.79	2 21	2875 2899	22
>mmu-miR-466f-5p	ENSMUST00000238471.2	154	-26.46	3 20	3041 3063	18
>mmu-miR-3547-5p	ENSMUST00000238471.2	154	-23.99	2 22	1891 1913	20
>mmu-miR-292b-3p	ENSMUST00000238471.2	154	-24.7	2 15	1570 1590	13
>mmu-miR-139-5p	ENSMUST00000238471.2	154	-19.81	2 21	37 57	19
>mmu-miR-139-5p	ENSMUST00000238471.2	154	-19.81	2 21	82 102	19
>mmu-miR-139-5p	ENSMUST00000238471.2	154	-19.81	2 21	172 192	19
>mmu-miR-139-5p	ENSMUST00000238471.2	154	-19.81	2 21	262 282	19
>mmu-miR-139-5p	ENSMUST00000238471.2	154	-21.1	2 21	307 327	19
>mmu-miR-139-5p	ENSMUST00000238471.2	154	-19.81	2 21	352 372	19
>mmu-miR-139-5p	ENSMUST00000238471.2	154	-19.81	2 21	397 417	19
>mmu-miR-139-5p	ENSMUST00000238471.2	154	-19.81	2 21	442 462	19
>mmu-miR-139-5p	ENSMUST00000238471.2	154	-19.81	2 21	487 507	19
>mmu-miR-139-5p	ENSMUST00000238471.2	154	-21.1	2 21	622 642	19
>mmu-miR-139-5p	ENSMUST00000238471.2	154	-19.81	2 21	667 687	19
>mmu-miR-139-5p	ENSMUST00000238471.2	154	-19.81	2 21	712 732	19
>mmu-miR-139-5p	ENSMUST00000238471.2	154	-19.81	2 21	757 777	19
>mmu-miR-139-5p	ENSMUST00000238471.2	154	-19.81	2 21	802 822	19
>mmu-miR-139-5p	ENSMUST00000238471.2	154	-21.1	2 21	847 867	19
>mmu-miR-139-5p	ENSMUST00000238471.2	154	-21.1	2 21	892 912	19
>mmu-miR-139-5p	ENSMUST00000238471.2	154	-19.81	2 21	937 957	19
>mmu-miR-139-5p	ENSMUST00000238471.2	154	-19.81	2 21	982 1002	19
>mmu-miR-139-5p	ENSMUST00000238471.2	154	-19.81	2 21	1027 1047	19
>mmu-miR-139-5p	ENSMUST00000238471.2	154	-19.81	2 21	1072 1092	19
>mmu-miR-139-5p	ENSMUST00000238471.2	154	-19.81	2 21	1117 1137	19
>mmu-miR-139-5p	ENSMUST00000238471.2	154	-19.81	2 21	1162 1182	19
>mmu-miR-139-5p	ENSMUST00000238471.2	154	-21.1	2 21	1252 1272	19
>mmu-miR-139-5p	ENSMUST00000238471.2	154	-21.1	2 21	1297 1317	19
>mmu-miR-7676-5p	ENSMUST00000238471.2	153	-21.14	2 18	1707 1729	16
>mmu-miR-7662-5p	ENSMUST00000238471.2	153	-23.77	2 14	1681 1702	12
>mmu-miR-7661-5p	ENSMUST00000238471.2	153	-17.23	2 24	1881 1908	25
>mmu-miR-717	ENSMUST00000238471.2	153	-18.92	2 20	1808 1833	22
>mmu-miR-7049-3p	ENSMUST00000238471.2	153	-20.72	2 16	1655 1674	14
>mmu-miR-7026-3p	ENSMUST00000238471.2	153	-20.65	2 22	2875 2896	21
>mmu-miR-6926-5p	ENSMUST00000238471.2	153	-24.86	2 16	1579 1599	14
>mmu-miR-673-3p	ENSMUST00000238471.2	153	-35.13	3 22	1683 1705	19
>mmu-miR-6413	ENSMUST00000238471.2	153	-19.87	2 20	1817 1836	18
>mmu-miR-466f	ENSMUST00000238471.2	153	-23.34	2 18	2880 2901	16
>mmu-miR-466d-5p	ENSMUST00000238471.2	153	-17.62	2 20	3041 3061	18
>mmu-miR-337-3p	ENSMUST00000238471.2	153	-23.6	2 21	1793 1812	19
>mmu-miR-296-3p	ENSMUST00000238471.2	153	-21.04	2 21	1355 1374	19
>mmu-miR-24-3p	ENSMUST00000238471.2	153	-21.05	2 20	1816 1836	18
>mmu-miR-8120	ENSMUST00000238471.2	152	-23.77	2 21	211 232	19
>mmu-miR-7683-5p	ENSMUST00000238471.2	152	-17.06	2 14	3108 3130	13
>mmu-miR-7672-5p	ENSMUST00000238471.2	152	-26.67	2 20	2833 2854	19
>mmu-miR-7660-3p	ENSMUST00000238471.2	152	-23.44	2 22	160 183	21
>mmu-miR-7660-3p	ENSMUST00000238471.2	152	-23.44	2 22	250 273	21
>mmu-miR-7660-3p	ENSMUST00000238471.2	152	-23.44	2 22	340 363	21
>mmu-miR-7660-3p	ENSMUST00000238471.2	152	-23.44	2 22	430 453	21
>mmu-miR-7660-3p	ENSMUST00000238471.2	152	-23.44	2 22	565 588	21
>mmu-miR-7660-3p	ENSMUST00000238471.2	152	-23.44	2 22	700 723	21
>mmu-miR-7660-3p	ENSMUST00000238471.2	152	-23.44	2 22	745 768	21
>mmu-miR-7660-3p	ENSMUST00000238471.2	152	-23.44	2 22	790 813	21
>mmu-miR-7660-3p	ENSMUST00000238471.2	152	-23.44	2 22	925 948	21
>mmu-miR-7660-3p	ENSMUST00000238471.2	152	-23.44	2 22	970 993	21
>mmu-miR-7660-3p	ENSMUST00000238471.2	152	-23.44	2 22	1105 1128	21
>mmu-miR-7226-5p	ENSMUST00000238471.2	152	-19.56	2 25	1904 1929	23
>mmu-miR-706	ENSMUST00000238471.2	152	-22.55	2 21	2521 2542	19
>mmu-miR-7051-5p	ENSMUST00000238471.2	152	-21.82	2 17	583 604	15
>mmu-miR-7020-5p	ENSMUST00000238471.2	152	-26.56	2 21	1585 1608	19
>mmu-miR-6933-5p	ENSMUST00000238471.2	152	-24.5	2 13	2846 2867	11
>mmu-miR-6907-5p	ENSMUST00000238471.2	152	-20.25	2 21	1894 1915	19
>mmu-miR-6404	ENSMUST00000238471.2	152	-13.29	2 17	1893 1913	15
>mmu-miR-5627-5p	ENSMUST00000238471.2	152	-38.13	2 21	3095 3116	19
>mmu-miR-5627-3p	ENSMUST00000238471.2	152	-23.37	2 22	2624 2649	22
>mmu-miR-509-5p	ENSMUST00000238471.2	152	-18.31	2 21	1847 1869	21
>mmu-miR-466p-3p	ENSMUST00000238471.2	152	-8.31	2 21	1447 1465	19
>mmu-miR-466p-3p	ENSMUST00000238471.2	152	-8.31	2 21	2322 2340	19
>mmu-miR-466c-3p	ENSMUST00000238471.2	152	-8.31	2 21	1447 1465	19
>mmu-miR-466c-3p	ENSMUST00000238471.2	152	-8.31	2 21	2322 2340	19
>mmu-miR-466b-3p	ENSMUST00000238471.2	152	-8.31	2 21	1447 1465	19
>mmu-miR-466b-3p	ENSMUST00000238471.2	152	-8.31	2 21	2322 2340	19
>mmu-miR-3472	ENSMUST00000238471.2	152	-18.04	3 23	2061 2084	20
>mmu-miR-3472	ENSMUST00000238471.2	152	-19.97	3 23	2537 2560	20
>mmu-miR-29c-3p	ENSMUST00000238471.2	152	-12.84	2 18	1325 1347	17
>mmu-miR-29b-3p	ENSMUST00000238471.2	152	-13.21	2 18	1324 1347	17
>mmu-miR-29a-3p	ENSMUST00000238471.2	152	-15.54	2 18	1325 1347	17
>mmu-miR-210-5p	ENSMUST00000238471.2	152	-18.83	2 21	1955 1976	19
>mmu-miR-1b-5p	ENSMUST00000238471.2	152	-14.55	2 19	1967 1986	17
>mmu-miR-10b-5p	ENSMUST00000238471.2	152	-16.37	2 18	2035 2061	20
>mmu-miR-7659-5p	ENSMUST00000238471.2	151	-22.33	2 16	2696 2717	14
>mmu-miR-7230-3p	ENSMUST00000238471.2	151	-21.48	2 20	2674 2694	18
>mmu-miR-7089-3p	ENSMUST00000238471.2	151	-21.34	2 16	1472 1493	14
>mmu-miR-7074-5p	ENSMUST00000238471.2	151	-22.2	2 22	1891 1912	20
>mmu-miR-7045-5p	ENSMUST00000238471.2	151	-28.13	2 16	3096 3116	14
>mmu-miR-7001-3p	ENSMUST00000238471.2	151	-18.72	2 16	2389 2408	14
>mmu-miR-6965-3p	ENSMUST00000238471.2	151	-24.83	2 21	2150 2173	21
>mmu-miR-696	ENSMUST00000238471.2	151	-30.97	2 12	3034 3051	10
>mmu-miR-6956-5p	ENSMUST00000238471.2	151	-23.44	2 18	1934 1952	16
>mmu-miR-688	ENSMUST00000238471.2	151	-22.97	2 17	2962 2982	16
>mmu-miR-669b-3p	ENSMUST00000238471.2	151	-11.52	2 22	1443 1464	20
>mmu-miR-669b-3p	ENSMUST00000238471.2	151	-11.52	2 22	2318 2339	20
>mmu-miR-5616-5p	ENSMUST00000238471.2	151	-18.12	2 20	1335 1355	18
>mmu-miR-5100	ENSMUST00000238471.2	151	-27.28	2 16	1535 1555	14
>mmu-miR-377-3p	ENSMUST00000238471.2	151	-11.66	2 16	2773 2794	14
>mmu-miR-376b-3p	ENSMUST00000238471.2	151	-17.71	2 20	1734 1754	18
>mmu-miR-370-3p	ENSMUST00000238471.2	151	-23.49	2 20	1762 1783	18
>mmu-miR-335-5p	ENSMUST00000238471.2	151	-11.32	3 22	1417 1438	19
>mmu-miR-3108-5p	ENSMUST00000238471.2	151	-23.05	2 17	274 297	16
>mmu-miR-3108-5p	ENSMUST00000238471.2	151	-23.05	2 17	814 837	16
>mmu-miR-30f	ENSMUST00000238471.2	151	-12.31	2 20	1431 1452	18
>mmu-miR-30f	ENSMUST00000238471.2	151	-12.31	2 20	2306 2327	18
>mmu-miR-1955-5p	ENSMUST00000238471.2	151	-23.97	3 24	1785 1809	21
>mmu-miR-139-5p	ENSMUST00000238471.2	151	-21.38	2 21	125 147	20
>mmu-miR-139-5p	ENSMUST00000238471.2	151	-21.38	2 21	530 552	20
>mmu-miR-139-5p	ENSMUST00000238471.2	151	-21.38	2 21	1205 1227	20
>mmu-miR-125b-5p	ENSMUST00000238471.2	151	-19.41	2 21	2194 2217	21
>mmu-miR-7059-5p	ENSMUST00000238471.2	150	-25.23	2 20	2691 2713	19
>mmu-miR-7048-5p	ENSMUST00000238471.2	150	-24.81	2 11	1682 1703	9
>mmu-miR-7016-3p	ENSMUST00000238471.2	150	-18.99	2 20	3058 3080	19
>mmu-miR-6979-3p	ENSMUST00000238471.2	150	-23.13	2 20	3068 3089	19
>mmu-miR-6918-3p	ENSMUST00000238471.2	150	-25.51	2 20	1343 1365	19
>mmu-miR-6911-5p	ENSMUST00000238471.2	150	-21.52	2 11	1680 1702	9
>mmu-miR-676-3p	ENSMUST00000238471.2	150	-23.27	2 20	2928 2949	19
>mmu-miR-6540-3p	ENSMUST00000238471.2	150	-16.69	2 20	2170 2192	20
>mmu-miR-6369	ENSMUST00000238471.2	150	-19.78	2 21	1811 1836	22
>mmu-miR-6361	ENSMUST00000238471.2	150	-17.88	2 15	1814 1836	13
>mmu-miR-488-3p	ENSMUST00000238471.2	150	-14.96	2 11	1821 1841	9
>mmu-miR-466n-5p	ENSMUST00000238471.2	150	-16.5	2 21	3040 3060	19
>mmu-miR-466f	ENSMUST00000238471.2	150	-23.56	2 19	3004 3024	18
>mmu-miR-449a-5p	ENSMUST00000238471.2	150	-19.83	2 21	2844 2864	19
>mmu-miR-344d-1-5p	ENSMUST00000238471.2	150	-23.37	2 16	3278 3303	16
>mmu-miR-344c-5p	ENSMUST00000238471.2	150	-21.87	2 16	3279 3303	16
>mmu-miR-296-3p	ENSMUST00000238471.2	150	-23.01	2 20	2232 2254	19
>mmu-miR-24-3p	ENSMUST00000238471.2	150	-18.97	2 21	1583 1603	19
>mmu-miR-200c-3p	ENSMUST00000238471.2	150	-9.08	2 22	2015 2035	20
>mmu-miR-1928	ENSMUST00000238471.2	150	-21.62	3 15	2190 2206	12
>mmu-miR-185-3p	ENSMUST00000238471.2	150	-24.73	2 11	1597 1617	9
>mmu-miR-152-3p	ENSMUST00000238471.2	150	-14.96	2 16	1453 1474	15
>mmu-miR-152-3p	ENSMUST00000238471.2	150	-14.96	2 16	2328 2349	15
>mmu-miR-148b-3p	ENSMUST00000238471.2	150	-13.66	2 16	1452 1474	15
>mmu-miR-148b-3p	ENSMUST00000238471.2	150	-13.66	2 16	2327 2349	15
>mmu-miR-138-5p	ENSMUST00000238471.2	150	-25.53	2 21	2826 2847	19
>mmu-miR-1258-3p	ENSMUST00000238471.2	150	-18.48	2 21	2073 2096	21
>mmu-miR-9768-5p	ENSMUST00000238471.2	149	-25.33	2 18	2703 2725	16
>mmu-miR-8120	ENSMUST00000238471.2	149	-12.53	2 20	1825 1848	20
>mmu-miR-7682-3p	ENSMUST00000238471.2	149	-21.81	2 18	2855 2875	16
>mmu-miR-7672-5p	ENSMUST00000238471.2	149	-25.64	2 19	3133 3157	20
>mmu-miR-7660-3p	ENSMUST00000238471.2	149	-20.05	2 22	26 48	20
>mmu-miR-7660-3p	ENSMUST00000238471.2	149	-20.05	2 22	1061 1083	20
>mmu-miR-7219-3p	ENSMUST00000238471.2	149	-15.76	2 20	2817 2836	18
>mmu-miR-706	ENSMUST00000238471.2	149	-12.54	2 20	2799 2819	18
>mmu-miR-7028-5p	ENSMUST00000238471.2	149	-19.34	2 14	1680 1702	12
>mmu-miR-6994-5p	ENSMUST00000238471.2	149	-16.59	2 17	2426 2446	15
>mmu-miR-6985-3p	ENSMUST00000238471.2	149	-24.4	2 20	2387 2406	18
>mmu-miR-6903-3p	ENSMUST00000238471.2	149	-23.8	2 18	3200 3219	16
>mmu-miR-6405	ENSMUST00000238471.2	149	-15.72	2 20	1892 1913	18
>mmu-miR-6346	ENSMUST00000238471.2	149	-21.76	2 21	2193 2212	19
>mmu-miR-5131	ENSMUST00000238471.2	149	-26.49	2 17	2202 2222	15
>mmu-miR-466o-3p	ENSMUST00000238471.2	149	-10.55	2 19	1442 1464	18
>mmu-miR-466o-3p	ENSMUST00000238471.2	149	-10.55	2 19	2317 2339	18
>mmu-miR-466k	ENSMUST00000238471.2	149	-19.87	2 16	3049 3070	14
>mmu-miR-351-5p	ENSMUST00000238471.2	149	-21.77	2 23	2193 2217	22
>mmu-miR-344h-5p	ENSMUST00000238471.2	149	-17.81	2 18	2960 2979	16
>mmu-miR-344e-5p	ENSMUST00000238471.2	149	-17.81	2 18	2960 2979	16
>mmu-miR-340-5p	ENSMUST00000238471.2	149	-11.81	2 20	2528 2548	18
>mmu-miR-3079-3p	ENSMUST00000238471.2	149	-16.83	2 20	1818 1837	18
>mmu-miR-1903	ENSMUST00000238471.2	149	-23.88	2 21	3265 3284	19
>mmu-miR-874-3p	ENSMUST00000238471.2	148	-22.28	2 19	207 231	20
>mmu-miR-7660-3p	ENSMUST00000238471.2	148	-19.33	2 22	205 228	21
>mmu-miR-7660-3p	ENSMUST00000238471.2	148	-19.18	2 22	610 633	21
>mmu-miR-7660-3p	ENSMUST00000238471.2	148	-19.18	2 22	880 903	21
>mmu-miR-7660-3p	ENSMUST00000238471.2	148	-19.18	2 22	1240 1263	21
>mmu-miR-7660-3p	ENSMUST00000238471.2	148	-19.18	2 22	1285 1308	21
>mmu-miR-7656-5p	ENSMUST00000238471.2	148	-19.27	2 14	2819 2841	13
>mmu-miR-7241-5p	ENSMUST00000238471.2	148	-12.25	2 22	1444 1467	21
>mmu-miR-7241-5p	ENSMUST00000238471.2	148	-12.25	2 22	2319 2342	21
>mmu-miR-7219-5p	ENSMUST00000238471.2	148	-16.4	2 21	2788 2810	19
>mmu-miR-7215-3p	ENSMUST00000238471.2	148	-18.24	2 17	1544 1566	15
>mmu-miR-7089-5p	ENSMUST00000238471.2	148	-20.74	2 13	2819 2842	11
>mmu-miR-7080-3p	ENSMUST00000238471.2	148	-10.39	2 17	1816 1837	15
>mmu-miR-7029-3p	ENSMUST00000238471.2	148	-19.83	2 18	1513 1535	17
>mmu-miR-702-5p	ENSMUST00000238471.2	148	-26.37	2 20	1933 1953	19
>mmu-miR-7019-5p	ENSMUST00000238471.2	148	-17.2	2 13	1893 1915	11
>mmu-miR-7005-5p	ENSMUST00000238471.2	148	-25.26	3 18	2921 2943	16
>mmu-miR-6975-5p	ENSMUST00000238471.2	148	-22.72	2 17	1892 1914	15
>mmu-miR-6963-5p	ENSMUST00000238471.2	148	-16.06	2 22	2817 2841	21
>mmu-miR-6903-3p	ENSMUST00000238471.2	148	-15.17	2 14	3003 3023	13
>mmu-miR-6416-3p	ENSMUST00000238471.2	148	-14.96	3 17	2294 2314	14
>mmu-miR-6368	ENSMUST00000238471.2	148	-16.99	2 17	1893 1913	15
>mmu-miR-5126	ENSMUST00000238471.2	148	-34.8	3 21	3022 3043	18
>mmu-miR-5124b	ENSMUST00000238471.2	148	-15.15	2 18	1815 1836	17
>mmu-miR-466i-5p	ENSMUST00000238471.2	148	-25.37	2 19	3007 3025	17
>mmu-miR-3473a	ENSMUST00000238471.2	148	-30.3	2 17	1594 1611	15
>mmu-miR-344d-3-5p	ENSMUST00000238471.2	148	-25.34	2 22	3280 3303	21
>mmu-miR-339-5p	ENSMUST00000238471.2	148	-17.43	2 17	2038 2060	15
>mmu-miR-3113-3p	ENSMUST00000238471.2	148	-22.51	2 18	3064 3085	18
>mmu-miR-3102-5p.2-5p	ENSMUST00000238471.2	148	-22.24	2 13	2726 2746	11
>mmu-miR-3062-3p	ENSMUST00000238471.2	148	-14.86	2 17	3307 3322	15
>mmu-miR-10a-5p	ENSMUST00000238471.2	148	-17.52	2 18	2606 2632	20
>mmu-miR-100-5p	ENSMUST00000238471.2	148	-16.47	2 19	1502 1522	17
>mmu-miR-100-5p	ENSMUST00000238471.2	148	-18.23	2 20	2374 2398	22
>mmu-miR-92a-2-5p	ENSMUST00000238471.2	147	-31.06	2 20	3173 3194	18
>mmu-miR-883b-3p	ENSMUST00000238471.2	147	-11.19	2 20	3319 3340	18
>mmu-miR-7671-5p	ENSMUST00000238471.2	147	-29.15	3 22	3244 3265	19
>mmu-miR-7670-3p	ENSMUST00000238471.2	147	-20.15	2 22	2355 2379	22
>mmu-miR-7668-3p	ENSMUST00000238471.2	147	-19.72	2 12	2980 3001	10
>mmu-miR-7578	ENSMUST00000238471.2	147	-18.43	2 12	1582 1605	10
>mmu-miR-7238-5p	ENSMUST00000238471.2	147	-17.52	2 12	3082 3099	10
>mmu-miR-7094b-2-5p	ENSMUST00000238471.2	147	-20.21	2 22	1463 1487	22
>mmu-miR-7094b-2-5p	ENSMUST00000238471.2	147	-20.21	2 22	2338 2362	22
>mmu-miR-7079-5p	ENSMUST00000238471.2	147	-19.34	2 12	1681 1702	10
>mmu-miR-7078-5p	ENSMUST00000238471.2	147	-21.44	2 12	2869 2888	10
>mmu-miR-7055-5p	ENSMUST00000238471.2	147	-21.48	2 12	1579 1599	10
>mmu-miR-7051-5p	ENSMUST00000238471.2	147	-21.15	2 16	1 19	14
>mmu-miR-7051-5p	ENSMUST00000238471.2	147	-21.15	2 16	43 64	14
>mmu-miR-7051-5p	ENSMUST00000238471.2	147	-21.15	2 16	88 109	14
>mmu-miR-7051-5p	ENSMUST00000238471.2	147	-21.15	2 16	133 154	14
>mmu-miR-7051-5p	ENSMUST00000238471.2	147	-21.15	2 16	178 199	14
>mmu-miR-7051-5p	ENSMUST00000238471.2	147	-20.4	2 16	223 244	14
>mmu-miR-7051-5p	ENSMUST00000238471.2	147	-21.15	2 16	313 334	14
>mmu-miR-7051-5p	ENSMUST00000238471.2	147	-21.15	2 16	358 379	14
>mmu-miR-7051-5p	ENSMUST00000238471.2	147	-21.15	2 16	403 424	14
>mmu-miR-7051-5p	ENSMUST00000238471.2	147	-21.15	2 16	448 469	14
>mmu-miR-7051-5p	ENSMUST00000238471.2	147	-21.15	2 16	493 514	14
>mmu-miR-7051-5p	ENSMUST00000238471.2	147	-21.15	2 16	538 559	14
>mmu-miR-7051-5p	ENSMUST00000238471.2	147	-21.15	2 16	628 649	14
>mmu-miR-7051-5p	ENSMUST00000238471.2	147	-21.15	2 16	673 694	14
>mmu-miR-7051-5p	ENSMUST00000238471.2	147	-21.15	2 16	718 739	14
>mmu-miR-7051-5p	ENSMUST00000238471.2	147	-21.15	2 16	763 784	14
>mmu-miR-7051-5p	ENSMUST00000238471.2	147	-21.15	2 16	853 874	14
>mmu-miR-7051-5p	ENSMUST00000238471.2	147	-21.15	2 16	898 919	14
>mmu-miR-7051-5p	ENSMUST00000238471.2	147	-21.15	2 16	943 964	14
>mmu-miR-7051-5p	ENSMUST00000238471.2	147	-21.15	2 16	988 1009	14
>mmu-miR-7051-5p	ENSMUST00000238471.2	147	-21.15	2 16	1033 1054	14
>mmu-miR-7051-5p	ENSMUST00000238471.2	147	-21.15	2 16	1078 1099	14
>mmu-miR-7051-5p	ENSMUST00000238471.2	147	-21.15	2 16	1123 1144	14
>mmu-miR-7051-5p	ENSMUST00000238471.2	147	-21.15	2 16	1168 1189	14
>mmu-miR-7051-5p	ENSMUST00000238471.2	147	-21.15	2 16	1213 1234	14
>mmu-miR-7051-5p	ENSMUST00000238471.2	147	-21.15	2 16	1258 1279	14
>mmu-miR-7051-5p	ENSMUST00000238471.2	147	-21.15	2 16	1303 1324	14
>mmu-miR-7037-5p	ENSMUST00000238471.2	147	-21.81	2 17	2202 2226	16
>mmu-miR-7001-3p	ENSMUST00000238471.2	147	-14.63	2 16	1513 1532	14
>mmu-miR-698-5p	ENSMUST00000238471.2	147	-19.76	2 20	2987 3004	18
>mmu-miR-6979-3p	ENSMUST00000238471.2	147	-21.41	2 16	3108 3128	14
>mmu-miR-6898-3p	ENSMUST00000238471.2	147	-16.82	2 16	144 164	14
>mmu-miR-6898-3p	ENSMUST00000238471.2	147	-16.82	2 16	234 254	14
>mmu-miR-6898-3p	ENSMUST00000238471.2	147	-16.82	2 16	369 389	14
>mmu-miR-6898-3p	ENSMUST00000238471.2	147	-16.82	2 16	549 569	14
>mmu-miR-6898-3p	ENSMUST00000238471.2	147	-16.82	2 16	639 659	14
>mmu-miR-6898-3p	ENSMUST00000238471.2	147	-16.82	2 16	684 704	14
>mmu-miR-6898-3p	ENSMUST00000238471.2	147	-16.82	2 16	774 794	14
>mmu-miR-6898-3p	ENSMUST00000238471.2	147	-16.82	2 16	864 884	14
>mmu-miR-6898-3p	ENSMUST00000238471.2	147	-16.82	2 16	999 1019	14
>mmu-miR-6898-3p	ENSMUST00000238471.2	147	-16.82	2 16	1224 1244	14
>mmu-miR-6898-3p	ENSMUST00000238471.2	147	-16.82	2 16	1314 1334	14
>mmu-miR-667-3p	ENSMUST00000238471.2	147	-24.94	3 21	2717 2740	19
>mmu-miR-652-5p	ENSMUST00000238471.2	147	-16.03	2 12	1877 1900	10
>mmu-miR-6354	ENSMUST00000238471.2	147	-29.65	2 20	1779 1799	18
>mmu-miR-5134-3p	ENSMUST00000238471.2	147	-23.05	2 21	3137 3159	20
>mmu-miR-5131	ENSMUST00000238471.2	147	-27.5	2 16	1752 1774	14
>mmu-miR-5100	ENSMUST00000238471.2	147	-25.02	2 16	2411 2431	14
>mmu-miR-466m-3p	ENSMUST00000238471.2	147	-16.36	2 21	3158 3178	20
>mmu-miR-449c-5p	ENSMUST00000238471.2	147	-17.09	2 18	2845 2864	16
>mmu-miR-34a-5p	ENSMUST00000238471.2	147	-20.97	2 19	2845 2864	17
>mmu-miR-342-3p	ENSMUST00000238471.2	147	-22.94	2 20	1663 1685	18
>mmu-miR-3108-5p	ENSMUST00000238471.2	147	-21.29	2 17	139 162	16
>mmu-miR-3108-5p	ENSMUST00000238471.2	147	-21.29	2 17	229 252	16
>mmu-miR-3108-5p	ENSMUST00000238471.2	147	-21.29	2 17	364 387	16
>mmu-miR-3108-5p	ENSMUST00000238471.2	147	-21.29	2 17	544 567	16
>mmu-miR-3108-5p	ENSMUST00000238471.2	147	-21.29	2 17	634 657	16
>mmu-miR-3108-5p	ENSMUST00000238471.2	147	-21.29	2 17	679 702	16
>mmu-miR-3108-5p	ENSMUST00000238471.2	147	-21.29	2 17	769 792	16
>mmu-miR-3108-5p	ENSMUST00000238471.2	147	-21.29	2 17	859 882	16
>mmu-miR-3108-5p	ENSMUST00000238471.2	147	-21.29	2 17	994 1017	16
>mmu-miR-3108-5p	ENSMUST00000238471.2	147	-21.29	2 17	1219 1242	16
>mmu-miR-3108-5p	ENSMUST00000238471.2	147	-21.29	2 17	1309 1332	16
>mmu-miR-3076-5p	ENSMUST00000238471.2	147	-20.27	2 21	1596 1620	20
>mmu-miR-3070-5p	ENSMUST00000238471.2	147	-18.14	2 12	2197 2219	10
>mmu-miR-3061-5p	ENSMUST00000238471.2	147	-18.86	2 18	1931 1951	16
>mmu-miR-293-3p	ENSMUST00000238471.2	147	-19.3	2 17	3035 3057	16
>mmu-miR-21a-3p	ENSMUST00000238471.2	147	-25.67	2 21	1608 1630	20
>mmu-miR-1946a	ENSMUST00000238471.2	147	-27.7	2 25	327 354	24
>mmu-miR-1946a	ENSMUST00000238471.2	147	-27.7	2 25	417 444	24
>mmu-miR-1946a	ENSMUST00000238471.2	147	-27.7	2 25	732 759	24
>mmu-miR-1946a	ENSMUST00000238471.2	147	-27.7	2 25	912 939	24
>mmu-miR-1946a	ENSMUST00000238471.2	147	-27.7	2 25	957 984	24
>mmu-miR-1946a	ENSMUST00000238471.2	147	-27.7	2 25	1092 1119	24
>mmu-miR-1946a	ENSMUST00000238471.2	147	-32.24	2 26	3168 3198	28
>mmu-miR-142a-5p	ENSMUST00000238471.2	147	-6.52	2 20	2483 2503	18
>mmu-miR-1251-5p	ENSMUST00000238471.2	147	-24.65	2 19	278 296	17
>mmu-miR-1251-5p	ENSMUST00000238471.2	147	-24.65	2 19	818 836	17
>mmu-miR-1247-5p	ENSMUST00000238471.2	147	-28.68	3 18	2939 2959	15
>mmu-miR-1247-5p	ENSMUST00000238471.2	147	-32.57	3 18	3194 3214	15
>mmu-miR-1231-3p	ENSMUST00000238471.2	147	-19.13	2 12	1649 1671	10
>mmu-miR-1195	ENSMUST00000238471.2	147	-28.85	2 20	2642 2664	18
>mmu-miR-1187	ENSMUST00000238471.2	147	-24.44	3 22	3046 3070	21
>mmu-miR-874-3p	ENSMUST00000238471.2	146	-26.95	2 11	1972 1993	9
>mmu-miR-7648-3p	ENSMUST00000238471.2	146	-22.72	2 19	1599 1616	17
>mmu-miR-762	ENSMUST00000238471.2	146	-28.36	2 20	1593 1616	20
>mmu-miR-7084-5p	ENSMUST00000238471.2	146	-17.4	2 20	2084 2106	20
>mmu-miR-7083-5p	ENSMUST00000238471.2	146	-24.45	2 11	1684 1704	9
>mmu-miR-7074-5p	ENSMUST00000238471.2	146	-21.89	2 19	2072 2094	17
>mmu-miR-7063-5p	ENSMUST00000238471.2	146	-21.53	2 20	1818 1841	19
>mmu-miR-7053-3p	ENSMUST00000238471.2	146	-12.93	2 12	2997 3018	11
>mmu-miR-7029-3p	ENSMUST00000238471.2	146	-17.16	2 21	1585 1605	19
>mmu-miR-7008-3p	ENSMUST00000238471.2	146	-22.77	2 17	3267 3287	15
>mmu-miR-6963-5p	ENSMUST00000238471.2	146	-21.03	3 23	1918 1941	20
>mmu-miR-675-5p	ENSMUST00000238471.2	146	-24.6	2 18	3094 3113	16
>mmu-miR-6410	ENSMUST00000238471.2	146	-20.36	2 15	1582 1603	13
>mmu-miR-6410	ENSMUST00000238471.2	146	-14.62	2 15	1815 1836	13
>mmu-miR-6392-5p	ENSMUST00000238471.2	146	-29.48	2 20	1485 1508	19
>mmu-miR-546	ENSMUST00000238471.2	146	-15.41	2 15	1522 1537	13
>mmu-miR-546	ENSMUST00000238471.2	146	-17.39	2 15	2398 2413	13
>mmu-miR-5134-5p	ENSMUST00000238471.2	146	-15.56	2 19	2919 2936	17
>mmu-miR-5107-3p	ENSMUST00000238471.2	146	-14.2	2 13	2517 2537	11
>mmu-miR-466i-5p	ENSMUST00000238471.2	146	-28.9	2 19	3204 3223	17
>mmu-miR-3960	ENSMUST00000238471.2	146	-28.25	2 19	3091 3110	17
>mmu-miR-3552	ENSMUST00000238471.2	146	-24.55	3 19	1761 1781	16
>mmu-miR-345-5p	ENSMUST00000238471.2	146	-26.78	2 21	111 135	22
>mmu-miR-345-5p	ENSMUST00000238471.2	146	-26.78	2 21	516 540	22
>mmu-miR-345-5p	ENSMUST00000238471.2	146	-26.78	2 21	1191 1215	22
>mmu-miR-3113-5p	ENSMUST00000238471.2	146	-28.08	2 16	3235 3258	16
>mmu-miR-3105-5p	ENSMUST00000238471.2	146	-13.61	2 15	2192 2213	13
>mmu-miR-3073b-3p	ENSMUST00000238471.2	146	-18.34	2 20	2205 2223	18
>mmu-miR-221-3p	ENSMUST00000238471.2	146	-22.23	3 20	2183 2206	18
>mmu-miR-200b-3p	ENSMUST00000238471.2	146	-8.3	2 20	2013 2035	19
>mmu-miR-1955-5p	ENSMUST00000238471.2	146	-23.84	3 23	1694 1718	20
>mmu-miR-155-3p	ENSMUST00000238471.2	146	-14.4	2 15	2954 2974	13
>mmu-miR-142a-5p	ENSMUST00000238471.2	146	-7.22	2 20	2583 2604	19
>mmu-miR-139-5p	ENSMUST00000238471.2	146	-17.63	2 21	577 597	19
>mmu-miR-134-5p	ENSMUST00000238471.2	146	-23.01	2 15	2839 2860	13
>mmu-miR-129b-3p	ENSMUST00000238471.2	146	-14.48	2 22	1381 1401	20
>mmu-miR-125a-5p	ENSMUST00000238471.2	146	-18.4	2 23	2194 2217	21
>mmu-miR-883a-3p	ENSMUST00000238471.2	145	-11.19	2 10	3319 3340	8
>mmu-miR-8094	ENSMUST00000238471.2	145	-10.67	2 20	2013 2032	18
>mmu-miR-7684-5p	ENSMUST00000238471.2	145	-18.92	2 10	1894 1914	8
>mmu-miR-7682-3p	ENSMUST00000238471.2	145	-23.56	2 18	2925 2945	16
>mmu-miR-7658-5p	ENSMUST00000238471.2	145	-32.32	2 18	2985 3004	16
>mmu-miR-7652-5p	ENSMUST00000238471.2	145	-13.71	2 18	2291 2312	16
>mmu-miR-744-5p	ENSMUST00000238471.2	145	-21.79	2 14	3013 3034	12
>mmu-miR-7234-3p	ENSMUST00000238471.2	145	-17.27	2 22	1428 1450	20
>mmu-miR-7234-3p	ENSMUST00000238471.2	145	-17.27	2 22	2303 2325	20
>mmu-miR-7229-3p	ENSMUST00000238471.2	145	-17.06	2 21	2619 2642	20
>mmu-miR-7089-3p	ENSMUST00000238471.2	145	-23.51	2 21	215 234	19
>mmu-miR-7075-3p	ENSMUST00000238471.2	145	-16.61	2 18	1726 1746	16
>mmu-miR-7035-5p	ENSMUST00000238471.2	145	-35.61	2 20	1594 1614	19
>mmu-miR-7027-5p	ENSMUST00000238471.2	145	-20.69	3 22	1819 1841	19
>mmu-miR-7005-3p	ENSMUST00000238471.2	145	-18.82	2 10	3025 3049	8
>mmu-miR-7003-5p	ENSMUST00000238471.2	145	-23.74	2 20	2924 2943	18
>mmu-miR-6990-5p	ENSMUST00000238471.2	145	-30.81	2 20	2640 2659	18
>mmu-miR-698-5p	ENSMUST00000238471.2	145	-25.47	2 19	2852 2873	18
>mmu-miR-6943-5p	ENSMUST00000238471.2	145	-28.83	2 19	3176 3196	18
>mmu-miR-6926-5p	ENSMUST00000238471.2	145	-27.2	3 20	1929 1952	19
>mmu-miR-6905-5p	ENSMUST00000238471.2	145	-20.71	2 19	2192 2215	18
>mmu-miR-6903-3p	ENSMUST00000238471.2	145	-21.09	2 18	3071 3090	16
>mmu-miR-676-3p	ENSMUST00000238471.2	145	-24.93	2 18	3240 3260	16
>mmu-miR-6413	ENSMUST00000238471.2	145	-22.29	2 15	1578 1603	18
>mmu-miR-6400	ENSMUST00000238471.2	145	-26.39	2 20	1765 1784	18
>mmu-miR-6386	ENSMUST00000238471.2	145	-25.01	2 23	1686 1710	22
>mmu-miR-6369	ENSMUST00000238471.2	145	-21.93	2 10	1581 1603	8
>mmu-miR-6345	ENSMUST00000238471.2	145	-23.81	2 20	1653 1672	18
>mmu-miR-590-3p	ENSMUST00000238471.2	145	-5.17	2 10	3314 3334	8
>mmu-miR-582-5p	ENSMUST00000238471.2	145	-13.56	2 17	573 596	18
>mmu-miR-499-5p	ENSMUST00000238471.2	145	-16.43	2 20	1704 1723	18
>mmu-miR-466o-3p	ENSMUST00000238471.2	145	-12.49	2 10	3157 3178	8
>mmu-miR-449b	ENSMUST00000238471.2	145	-17.65	2 19	2844 2864	18
>mmu-miR-3960	ENSMUST00000238471.2	145	-22.78	2 10	3122 3141	8
>mmu-miR-340-5p	ENSMUST00000238471.2	145	-11.81	2 20	2052 2072	18
>mmu-miR-339-5p	ENSMUST00000238471.2	145	-16.73	2 22	1648 1670	20
>mmu-miR-325-3p	ENSMUST00000238471.2	145	-9.37	2 10	3309 3330	8
>mmu-miR-3087-5p	ENSMUST00000238471.2	145	-21.96	2 14	1710 1730	12
>mmu-miR-302c-5p	ENSMUST00000238471.2	145	-18.37	2 19	139 161	18
>mmu-miR-302c-5p	ENSMUST00000238471.2	145	-18.37	2 19	229 251	18
>mmu-miR-302c-5p	ENSMUST00000238471.2	145	-18.37	2 19	364 386	18
>mmu-miR-302c-5p	ENSMUST00000238471.2	145	-18.37	2 19	544 566	18
>mmu-miR-302c-5p	ENSMUST00000238471.2	145	-18.37	2 19	634 656	18
>mmu-miR-302c-5p	ENSMUST00000238471.2	145	-18.37	2 19	679 701	18
>mmu-miR-302c-5p	ENSMUST00000238471.2	145	-18.37	2 19	769 791	18
>mmu-miR-302c-5p	ENSMUST00000238471.2	145	-18.37	2 19	859 881	18
>mmu-miR-302c-5p	ENSMUST00000238471.2	145	-18.37	2 19	994 1016	18
>mmu-miR-302c-5p	ENSMUST00000238471.2	145	-18.37	2 19	1219 1241	18
>mmu-miR-302c-5p	ENSMUST00000238471.2	145	-18.37	2 19	1309 1331	18
>mmu-miR-29b-1-5p	ENSMUST00000238471.2	145	-17.96	2 21	2657 2678	20
>mmu-miR-1893	ENSMUST00000238471.2	145	-28.42	2 14	3015 3036	12
>mmu-miR-139-5p	ENSMUST00000238471.2	145	-13.29	2 10	1 12	8
>mmu-miR-135a-2-3p	ENSMUST00000238471.2	145	-20.39	3 20	2078 2097	17
>mmu-miR-134-3p	ENSMUST00000238471.2	145	-22.6	2 19	2854 2874	18
>mmu-let-7j	ENSMUST00000238471.2	145	-19.87	3 23	283 307	21
>mmu-let-7j	ENSMUST00000238471.2	145	-19.87	3 23	823 847	21
>mmu-miR-99b-5p	ENSMUST00000238471.2	144	-21.91	2 19	1502 1522	17
>mmu-miR-99b-5p	ENSMUST00000238471.2	144	-21	2 19	2378 2398	17
>mmu-miR-883a-3p	ENSMUST00000238471.2	144	-25.97	2 21	1799 1817	19
>mmu-miR-877-3p	ENSMUST00000238471.2	144	-21.39	2 13	1482 1503	11
>mmu-miR-8091	ENSMUST00000238471.2	144	-19.92	2 21	1642 1663	19
>mmu-miR-7679-5p	ENSMUST00000238471.2	144	-15.75	2 18	1595 1615	17
>mmu-miR-7667-3p	ENSMUST00000238471.2	144	-27.33	2 21	1596 1617	19
>mmu-miR-7652-3p	ENSMUST00000238471.2	144	-23.44	2 17	3064 3084	15
>mmu-miR-7578	ENSMUST00000238471.2	144	-25.27	2 22	3242 3267	22
>mmu-miR-7221-3p	ENSMUST00000238471.2	144	-25.98	3 17	2857 2877	14
>mmu-miR-7214-5p	ENSMUST00000238471.2	144	-21.35	2 17	2678 2700	15
>mmu-miR-7115-5p	ENSMUST00000238471.2	144	-22.99	2 23	3167 3192	23
>mmu-miR-7079-5p	ENSMUST00000238471.2	144	-22.41	2 20	2176 2195	18
>mmu-miR-7058-3p	ENSMUST00000238471.2	144	-18.77	2 21	3245 3266	19
>mmu-miR-7049-5p	ENSMUST00000238471.2	144	-26.01	2 18	1464 1487	17
>mmu-miR-7049-5p	ENSMUST00000238471.2	144	-26.01	2 18	2339 2362	17
>mmu-miR-7042-5p	ENSMUST00000238471.2	144	-21.08	2 19	2909 2932	20
>mmu-miR-7038-3p	ENSMUST00000238471.2	144	-14.7	2 13	1559 1580	11
>mmu-miR-7036a-5p	ENSMUST00000238471.2	144	-34.83	2 22	1585 1610	23
>mmu-miR-698-5p	ENSMUST00000238471.2	144	-22.65	2 14	2867 2888	13
>mmu-miR-6952-5p	ENSMUST00000238471.2	144	-21.85	2 14	2983 3006	14
>mmu-miR-693-3p	ENSMUST00000238471.2	144	-18.54	2 22	59 82	21
>mmu-miR-693-3p	ENSMUST00000238471.2	144	-18.54	2 22	104 127	21
>mmu-miR-693-3p	ENSMUST00000238471.2	144	-18.54	2 22	464 487	21
>mmu-miR-693-3p	ENSMUST00000238471.2	144	-18.54	2 22	509 532	21
>mmu-miR-693-3p	ENSMUST00000238471.2	144	-18.54	2 22	1139 1162	21
>mmu-miR-693-3p	ENSMUST00000238471.2	144	-18.54	2 22	1184 1207	21
>mmu-miR-665-5p	ENSMUST00000238471.2	144	-25.73	2 24	1769 1794	23
>mmu-miR-6380	ENSMUST00000238471.2	144	-20.86	2 21	1570 1593	19
>mmu-miR-5627-3p	ENSMUST00000238471.2	144	-14.78	2 17	2531 2554	15
>mmu-miR-5112	ENSMUST00000238471.2	144	-23.96	3 18	1583 1603	17
>mmu-miR-466q	ENSMUST00000238471.2	144	-16.32	2 19	2724 2742	17
>mmu-miR-466l-3p	ENSMUST00000238471.2	144	-4.1	2 13	1436 1457	11
>mmu-miR-466l-3p	ENSMUST00000238471.2	144	-4.1	2 13	2311 2332	11
>mmu-miR-466k	ENSMUST00000238471.2	144	-18.79	2 21	2878 2900	19
>mmu-miR-466f	ENSMUST00000238471.2	144	-23.88	2 21	3203 3224	19
>mmu-miR-3969	ENSMUST00000238471.2	144	-18.88	2 18	1877 1897	17
>mmu-miR-383-5p	ENSMUST00000238471.2	144	-20.51	3 21	1807 1828	18
>mmu-miR-376c-3p	ENSMUST00000238471.2	144	-15.13	2 17	2622 2642	15
>mmu-miR-3473f	ENSMUST00000238471.2	144	-8.47	2 17	2465 2484	15
>mmu-miR-335-5p	ENSMUST00000238471.2	144	-8.09	3 21	2270 2292	18
>mmu-miR-3089-5p	ENSMUST00000238471.2	144	-27.06	2 17	2643 2664	15
>mmu-miR-216a-5p	ENSMUST00000238471.2	144	-21.89	2 20	1532 1553	19
>mmu-miR-1964-5p	ENSMUST00000238471.2	144	-24.18	2 13	2172 2193	11
>mmu-miR-1960	ENSMUST00000238471.2	144	-17.86	2 17	1829 1850	15
>mmu-miR-1258-3p	ENSMUST00000238471.2	144	-15.66	2 21	2553 2574	19
>mmu-miR-10a-5p	ENSMUST00000238471.2	144	-15.73	2 18	2035 2061	20
>mmu-miR-92a-2-5p	ENSMUST00000238471.2	143	-24.1	3 21	2921 2944	20
>mmu-miR-8100	ENSMUST00000238471.2	143	-17.52	2 16	1889 1911	14
>mmu-miR-7661-5p	ENSMUST00000238471.2	143	-14.46	2 24	2017 2041	22
>mmu-miR-744-5p	ENSMUST00000238471.2	143	-29.32	2 21	1709 1732	21
>mmu-miR-742-5p	ENSMUST00000238471.2	143	-17.68	2 16	1666 1686	14
>mmu-miR-7217-3p	ENSMUST00000238471.2	143	-22.25	2 21	1380 1403	21
>mmu-miR-7083-5p	ENSMUST00000238471.2	143	-25.19	2 20	2629 2649	18
>mmu-miR-7070-5p	ENSMUST00000238471.2	143	-16.82	2 12	3306 3326	10
>mmu-miR-7064-5p	ENSMUST00000238471.2	143	-20.95	2 20	2910 2933	18
>mmu-miR-7064-3p	ENSMUST00000238471.2	143	-19.55	2 20	1570 1590	18
>mmu-miR-7056-3p	ENSMUST00000238471.2	143	-22.98	2 21	2718 2740	20
>mmu-miR-7036a-5p	ENSMUST00000238471.2	143	-26.76	2 17	3011 3034	16
>mmu-miR-7029-3p	ENSMUST00000238471.2	143	-22.76	2 17	3116 3138	16
>mmu-miR-6959-5p	ENSMUST00000238471.2	143	-19.34	2 19	2615 2637	18
>mmu-miR-6952-3p	ENSMUST00000238471.2	143	-23.57	2 21	1969 1991	20
>mmu-miR-6939-3p	ENSMUST00000238471.2	143	-23.45	2 19	1773 1790	17
>mmu-miR-6900-5p	ENSMUST00000238471.2	143	-17.79	2 20	2060 2080	18
>mmu-miR-675-5p	ENSMUST00000238471.2	143	-22.5	2 16	2972 2993	14
>mmu-miR-6416-3p	ENSMUST00000238471.2	143	-7.53	2 20	2500 2520	18
>mmu-miR-6408	ENSMUST00000238471.2	143	-24.11	2 23	1599 1620	21
>mmu-miR-6392-5p	ENSMUST00000238471.2	143	-25.35	3 21	2201 2224	19
>mmu-miR-6352	ENSMUST00000238471.2	143	-11.95	2 20	2439 2460	18
>mmu-miR-6347	ENSMUST00000238471.2	143	-25.97	3 21	3090 3113	20
>mmu-miR-6339	ENSMUST00000238471.2	143	-28.46	2 22	1484 1505	20
>mmu-miR-6237	ENSMUST00000238471.2	143	-11.21	2 22	2460 2481	20
>mmu-miR-5616-5p	ENSMUST00000238471.2	143	-14.84	3 20	120 140	17
>mmu-miR-5616-5p	ENSMUST00000238471.2	143	-14.84	3 20	525 545	17
>mmu-miR-5616-5p	ENSMUST00000238471.2	143	-14.84	3 20	1200 1220	17
>mmu-miR-5126	ENSMUST00000238471.2	143	-31.72	3 21	2850 2872	19
>mmu-miR-5114	ENSMUST00000238471.2	143	-21.36	2 20	1469 1487	18
>mmu-miR-5114	ENSMUST00000238471.2	143	-21.36	2 20	2344 2362	18
>mmu-miR-466l-3p	ENSMUST00000238471.2	143	-8.09	2 20	2805 2826	18
>mmu-miR-466d-5p	ENSMUST00000238471.2	143	-26	2 16	3202 3223	14
>mmu-miR-423-3p	ENSMUST00000238471.2	143	-25.16	2 21	1578 1602	21
>mmu-miR-34c-5p	ENSMUST00000238471.2	143	-17.73	2 21	2841 2864	20
>mmu-miR-346-5p	ENSMUST00000238471.2	143	-22.31	2 21	3058 3081	20
>mmu-miR-3102-5p	ENSMUST00000238471.2	143	-22.63	2 20	1932 1953	18
>mmu-miR-30e-5p	ENSMUST00000238471.2	143	-12.09	2 16	1432 1453	14
>mmu-miR-30e-5p	ENSMUST00000238471.2	143	-12.09	2 16	2307 2328	14
>mmu-miR-3099-5p	ENSMUST00000238471.2	143	-22.82	2 20	1792 1812	18
>mmu-miR-3087-5p	ENSMUST00000238471.2	143	-17.13	2 12	1636 1656	10
>mmu-miR-3058-3p	ENSMUST00000238471.2	143	-31.47	3 20	3061 3081	17
>mmu-miR-216a-5p	ENSMUST00000238471.2	143	-19.43	2 20	2408 2429	18
>mmu-miR-199a-5p	ENSMUST00000238471.2	143	-19.83	3 21	301 325	20
>mmu-miR-199a-5p	ENSMUST00000238471.2	143	-19.83	3 21	616 640	20
>mmu-miR-199a-5p	ENSMUST00000238471.2	143	-19.83	3 21	841 865	20
>mmu-miR-199a-5p	ENSMUST00000238471.2	143	-19.83	3 21	886 910	20
>mmu-miR-199a-5p	ENSMUST00000238471.2	143	-19.83	3 21	1246 1270	20
>mmu-miR-199a-5p	ENSMUST00000238471.2	143	-19.83	3 21	1291 1315	20
>mmu-miR-1981-5p	ENSMUST00000238471.2	143	-19.79	3 22	1815 1840	21
>mmu-miR-1981-3p	ENSMUST00000238471.2	143	-19.59	3 20	117 137	17
>mmu-miR-1981-3p	ENSMUST00000238471.2	143	-19.59	3 20	522 542	17
>mmu-miR-1981-3p	ENSMUST00000238471.2	143	-19.59	3 20	1197 1217	17
>mmu-miR-1946a	ENSMUST00000238471.2	143	-22.15	2 25	2175 2198	23
>mmu-miR-187-5p	ENSMUST00000238471.2	143	-17.94	2 21	216 239	21
>mmu-miR-138-5p	ENSMUST00000238471.2	143	-22.36	2 20	1592 1614	18
>mmu-miR-1251-5p	ENSMUST00000238471.2	143	-20.74	2 19	143 161	17
>mmu-miR-1251-5p	ENSMUST00000238471.2	143	-20.74	2 19	233 251	17
>mmu-miR-1251-5p	ENSMUST00000238471.2	143	-20.74	2 19	368 386	17
>mmu-miR-1251-5p	ENSMUST00000238471.2	143	-20.74	2 19	548 566	17
>mmu-miR-1251-5p	ENSMUST00000238471.2	143	-20.74	2 19	638 656	17
>mmu-miR-1251-5p	ENSMUST00000238471.2	143	-20.74	2 19	683 701	17
>mmu-miR-1251-5p	ENSMUST00000238471.2	143	-20.74	2 19	773 791	17
>mmu-miR-1251-5p	ENSMUST00000238471.2	143	-20.74	2 19	863 881	17
>mmu-miR-1251-5p	ENSMUST00000238471.2	143	-20.74	2 19	998 1016	17
>mmu-miR-1251-5p	ENSMUST00000238471.2	143	-20.74	2 19	1223 1241	17
>mmu-miR-1251-5p	ENSMUST00000238471.2	143	-20.74	2 19	1313 1331	17
>mmu-miR-7662-5p	ENSMUST00000238471.2	142	-20.14	2 21	2175 2195	19
>mmu-miR-7652-5p	ENSMUST00000238471.2	142	-13.7	2 11	1636 1657	9
>mmu-miR-759	ENSMUST00000238471.2	142	-15.76	2 11	1643 1664	9
>mmu-miR-743b-5p	ENSMUST00000238471.2	142	-18.57	2 20	1536 1558	20
>mmu-miR-7210-5p	ENSMUST00000238471.2	142	-15.77	3 21	2179 2204	21
>mmu-miR-718	ENSMUST00000238471.2	142	-33.51	2 20	1959 1980	19
>mmu-miR-7116-5p	ENSMUST00000238471.2	142	-14.43	2 11	1465 1485	9
>mmu-miR-7116-5p	ENSMUST00000238471.2	142	-14.43	2 11	2340 2360	9
>mmu-miR-7115-5p	ENSMUST00000238471.2	142	-30.24	2 23	2731 2754	21
>mmu-miR-7078-5p	ENSMUST00000238471.2	142	-16.81	2 13	2986 3004	11
>mmu-miR-7045-5p	ENSMUST00000238471.2	142	-20.96	2 11	3140 3160	9
>mmu-miR-7033-5p	ENSMUST00000238471.2	142	-22.37	2 22	1902 1922	20
>mmu-miR-7032-5p	ENSMUST00000238471.2	142	-28.79	2 25	1655 1679	23
>mmu-miR-702-3p	ENSMUST00000238471.2	142	-22.52	3 19	1672 1693	16
>mmu-miR-7013-5p	ENSMUST00000238471.2	142	-17.95	2 20	2047 2071	21
>mmu-miR-7013-5p	ENSMUST00000238471.2	142	-17.48	2 20	2523 2547	21
>mmu-miR-7002-3p	ENSMUST00000238471.2	142	-8.17	2 11	2879 2897	9
>mmu-miR-6991-3p	ENSMUST00000238471.2	142	-16.2	2 11	1652 1673	9
>mmu-miR-6984-3p	ENSMUST00000238471.2	142	-9.73	2 11	2132 2152	9
>mmu-miR-6973a-3p	ENSMUST00000238471.2	142	-14.88	3 20	372 395	19
>mmu-miR-6973a-3p	ENSMUST00000238471.2	142	-14.88	3 20	642 665	19
>mmu-miR-6973a-3p	ENSMUST00000238471.2	142	-14.88	3 20	1002 1025	19
>mmu-miR-6973a-3p	ENSMUST00000238471.2	142	-14.88	3 20	1317 1340	19
>mmu-miR-6952-3p	ENSMUST00000238471.2	142	-21.15	2 20	2138 2160	19
>mmu-miR-6946-5p	ENSMUST00000238471.2	142	-12.32	2 19	1420 1440	17
>mmu-miR-6914-5p	ENSMUST00000238471.2	142	-28.84	2 23	2923 2946	21
>mmu-miR-6913-5p	ENSMUST00000238471.2	142	-19.29	3 21	2692 2712	18
>mmu-miR-6903-5p	ENSMUST00000238471.2	142	-13.76	2 17	2439 2459	15
>mmu-miR-6715-5p	ENSMUST00000238471.2	142	-26.6	2 22	1499 1527	26
>mmu-miR-666-3p	ENSMUST00000238471.2	142	-20.96	2 12	1758 1780	11
>mmu-miR-6339	ENSMUST00000238471.2	142	-16.47	2 19	1688 1710	17
>mmu-miR-615-5p	ENSMUST00000238471.2	142	-24.17	2 20	3010 3032	19
>mmu-miR-615-3p	ENSMUST00000238471.2	142	-26.35	2 20	1345 1367	19
>mmu-miR-5617-3p	ENSMUST00000238471.2	142	-25.66	3 15	3235 3255	12
>mmu-miR-5132-5p	ENSMUST00000238471.2	142	-23.51	3 20	2923 2944	18
>mmu-miR-490-5p	ENSMUST00000238471.2	142	-30.61	2 19	1724 1743	17
>mmu-miR-466l-3p	ENSMUST00000238471.2	142	-2.38	2 11	2754 2775	9
>mmu-miR-466k	ENSMUST00000238471.2	142	-22.33	2 22	3003 3025	21
>mmu-miR-466i-5p	ENSMUST00000238471.2	142	-22.77	2 19	3033 3052	17
>mmu-miR-465c-3p	ENSMUST00000238471.2	142	-16.51	2 19	1831 1852	17
>mmu-miR-465b-3p	ENSMUST00000238471.2	142	-16.51	2 19	1831 1852	17
>mmu-miR-465a-3p	ENSMUST00000238471.2	142	-16.51	2 19	1831 1852	17
>mmu-miR-3620-5p	ENSMUST00000238471.2	142	-21.13	3 21	1931 1951	18
>mmu-miR-361-3p	ENSMUST00000238471.2	142	-25.19	2 19	287 311	17
>mmu-miR-361-3p	ENSMUST00000238471.2	142	-25.19	2 19	827 851	17
>mmu-miR-3547-3p	ENSMUST00000238471.2	142	-20.24	2 20	1326 1348	20
>mmu-miR-3544-3p	ENSMUST00000238471.2	142	-25.79	2 21	1762 1782	19
>mmu-miR-341-5p	ENSMUST00000238471.2	142	-23.02	2 17	2969 2988	15
>mmu-miR-3108-5p	ENSMUST00000238471.2	142	-10.21	2 20	2125 2148	19
>mmu-miR-3108-5p	ENSMUST00000238471.2	142	-19.33	2 22	2141 2161	20
>mmu-miR-3080-3p	ENSMUST00000238471.2	142	-21.08	2 20	1685 1707	19
>mmu-miR-301b-5p	ENSMUST00000238471.2	142	-21.04	2 20	137 161	21
>mmu-miR-301b-5p	ENSMUST00000238471.2	142	-21.04	2 20	227 251	21
>mmu-miR-301b-5p	ENSMUST00000238471.2	142	-20.54	2 20	272 296	21
>mmu-miR-301b-5p	ENSMUST00000238471.2	142	-21.04	2 20	362 386	21
>mmu-miR-301b-5p	ENSMUST00000238471.2	142	-21.04	2 20	542 566	21
>mmu-miR-301b-5p	ENSMUST00000238471.2	142	-21.04	2 20	632 656	21
>mmu-miR-301b-5p	ENSMUST00000238471.2	142	-21.04	2 20	677 701	21
>mmu-miR-301b-5p	ENSMUST00000238471.2	142	-21.04	2 20	767 791	21
>mmu-miR-301b-5p	ENSMUST00000238471.2	142	-20.54	2 20	812 836	21
>mmu-miR-301b-5p	ENSMUST00000238471.2	142	-21.04	2 20	857 881	21
>mmu-miR-301b-5p	ENSMUST00000238471.2	142	-21.04	2 20	992 1016	21
>mmu-miR-301b-5p	ENSMUST00000238471.2	142	-21.04	2 20	1217 1241	21
>mmu-miR-301b-5p	ENSMUST00000238471.2	142	-21.04	2 20	1307 1331	21
>mmu-miR-1966-5p	ENSMUST00000238471.2	142	-30.51	3 21	2693 2719	20
>mmu-miR-1954	ENSMUST00000238471.2	142	-20.69	2 19	1762 1779	17
>mmu-miR-1947-5p	ENSMUST00000238471.2	142	-28.95	2 20	1944 1967	20
>mmu-miR-18b-3p	ENSMUST00000238471.2	142	-22.87	3 20	1973 1995	18
>mmu-miR-135a-2-3p	ENSMUST00000238471.2	142	-20.02	3 20	2554 2575	18
>mmu-miR-132-5p	ENSMUST00000238471.2	142	-24.23	2 20	3122 3144	19
>mmu-miR-127-5p	ENSMUST00000238471.2	142	-23.53	2 21	1915 1935	19
>mmu-miR-1187	ENSMUST00000238471.2	142	-18.62	3 22	2994 3016	20
>mmu-miR-99b-5p	ENSMUST00000238471.2	141	-18.73	2 21	1737 1756	19
>mmu-miR-880-3p	ENSMUST00000238471.2	141	-20.03	2 20	2361 2381	18
>mmu-miR-7678-5p	ENSMUST00000238471.2	141	-15.33	2 15	2427 2448	14
>mmu-miR-7671-5p	ENSMUST00000238471.2	141	-27.93	2 22	3279 3299	20
>mmu-miR-7661-5p	ENSMUST00000238471.2	141	-20.37	2 18	1383 1407	16
>mmu-miR-7658-5p	ENSMUST00000238471.2	141	-31.18	3 18	2736 2755	15
>mmu-miR-7658-5p	ENSMUST00000238471.2	141	-24.32	2 17	2834 2853	16
>mmu-miR-7658-5p	ENSMUST00000238471.2	141	-27.58	3 19	3024 3044	17
>mmu-miR-7646-5p	ENSMUST00000238471.2	141	-9.12	3 20	2088 2108	17
>mmu-miR-760-5p	ENSMUST00000238471.2	141	-28.09	2 10	1747 1769	8
>mmu-miR-7215-3p	ENSMUST00000238471.2	141	-18.83	2 22	58 80	20
>mmu-miR-7215-3p	ENSMUST00000238471.2	141	-18.83	2 22	103 125	20
>mmu-miR-7215-3p	ENSMUST00000238471.2	141	-18.83	2 22	463 485	20
>mmu-miR-7215-3p	ENSMUST00000238471.2	141	-18.83	2 22	508 530	20
>mmu-miR-7215-3p	ENSMUST00000238471.2	141	-18.83	2 22	1138 1160	20
>mmu-miR-7215-3p	ENSMUST00000238471.2	141	-18.83	2 22	1183 1205	20
>mmu-miR-7211-3p	ENSMUST00000238471.2	141	-19.13	2 19	1739 1764	20
>mmu-miR-710	ENSMUST00000238471.2	141	-16.17	2 21	2187 2210	22
>mmu-miR-7089-3p	ENSMUST00000238471.2	141	-15.6	2 10	1 9	8
>mmu-miR-7087-5p	ENSMUST00000238471.2	141	-21.99	2 19	2683 2704	18
>mmu-miR-7069-3p	ENSMUST00000238471.2	141	-19.57	3 20	213 232	17
>mmu-miR-7042-5p	ENSMUST00000238471.2	141	-17.19	2 18	1366 1386	16
>mmu-miR-7037-5p	ENSMUST00000238471.2	141	-24.01	3 23	1513 1537	21
>mmu-miR-7032-5p	ENSMUST00000238471.2	141	-34.36	3 24	2202 2229	23
>mmu-miR-698-5p	ENSMUST00000238471.2	141	-24.36	2 20	1931 1950	18
>mmu-miR-6959-5p	ENSMUST00000238471.2	141	-19.65	2 16	2045 2066	14
>mmu-miR-6949-5p	ENSMUST00000238471.2	141	-20.42	2 21	2642 2668	23
>mmu-miR-6915-5p	ENSMUST00000238471.2	141	-24.96	3 23	1643 1667	21
>mmu-miR-6908-5p	ENSMUST00000238471.2	141	-21.49	2 20	3058 3078	18
>mmu-miR-681	ENSMUST00000238471.2	141	-24.98	3 18	3231 3251	15
>mmu-miR-669f-3p	ENSMUST00000238471.2	141	-9.09	2 19	1441 1464	18
>mmu-miR-669f-3p	ENSMUST00000238471.2	141	-9.09	2 19	2316 2339	18
>mmu-miR-667-5p	ENSMUST00000238471.2	141	-27.93	3 20	2986 3013	20
>mmu-miR-6481	ENSMUST00000238471.2	141	-7.05	2 18	2014 2032	16
>mmu-miR-6409	ENSMUST00000238471.2	141	-27.94	2 22	3076 3098	20
>mmu-miR-6367	ENSMUST00000238471.2	141	-24.69	2 21	2191 2217	24
>mmu-miR-5129-3p	ENSMUST00000238471.2	141	-20.67	3 20	3070 3090	17
>mmu-miR-490-3p	ENSMUST00000238471.2	141	-23.49	2 20	1912 1932	18
>mmu-miR-466n-5p	ENSMUST00000238471.2	141	-13.07	2 11	2993 3015	10
>mmu-miR-466c-5p	ENSMUST00000238471.2	141	-20.93	2 19	3069 3095	20
>mmu-miR-449c-5p	ENSMUST00000238471.2	141	-20.38	2 19	1707 1728	18
>mmu-miR-429-3p	ENSMUST00000238471.2	141	-9.1	2 19	2013 2035	18
>mmu-miR-381-5p	ENSMUST00000238471.2	141	-13.57	2 22	1588 1610	20
>mmu-miR-361-3p	ENSMUST00000238471.2	141	-23.85	2 23	15 41	23
>mmu-miR-361-3p	ENSMUST00000238471.2	141	-23.85	2 23	1050 1076	23
>mmu-miR-34b-5p	ENSMUST00000238471.2	141	-14.29	2 21	2844 2864	19
>mmu-miR-3475-3p	ENSMUST00000238471.2	141	-21.93	3 20	2668 2690	19
>mmu-miR-346-5p	ENSMUST00000238471.2	141	-26.65	2 19	3036 3059	18
>mmu-miR-344c-5p	ENSMUST00000238471.2	141	-21.6	2 22	2178 2198	20
>mmu-miR-3077-3p	ENSMUST00000238471.2	141	-26.39	2 20	1487 1507	18
>mmu-miR-3072-5p	ENSMUST00000238471.2	141	-32.52	3 21	1722 1741	18
>mmu-miR-3064-5p	ENSMUST00000238471.2	141	-28.32	2 20	3059 3079	18
>mmu-miR-3058-3p	ENSMUST00000238471.2	141	-21.74	2 20	1651 1670	18
>mmu-miR-1956	ENSMUST00000238471.2	141	-26.78	3 21	2642 2661	18
>mmu-miR-1946a	ENSMUST00000238471.2	141	-20.58	2 18	262 288	16
>mmu-miR-1946a	ENSMUST00000238471.2	141	-20.58	2 18	802 828	16
>mmu-miR-1929-5p	ENSMUST00000238471.2	141	-20.14	3 22	2058 2080	19
>mmu-miR-149-5p	ENSMUST00000238471.2	141	-21.67	2 18	2362 2384	16
>mmu-miR-143-5p	ENSMUST00000238471.2	141	-24.62	2 14	2980 3000	12
>mmu-miR-141-5p	ENSMUST00000238471.2	141	-19.2	3 18	1555 1576	15
>mmu-miR-135a-2-3p	ENSMUST00000238471.2	141	-23.83	2 18	1922 1942	16
>mmu-miR-132-3p	ENSMUST00000238471.2	141	-16.56	3 21	2167 2186	18
>mmu-miR-881-3p	ENSMUST00000238471.2	140	-21.08	3 21	1341 1362	18
>mmu-miR-804	ENSMUST00000238471.2	140	-16.29	2 9	2645 2666	7
>mmu-miR-7669-3p	ENSMUST00000238471.2	140	-34.35	2 22	3172 3199	25
>mmu-miR-7660-3p	ENSMUST00000238471.2	140	-14.28	2 22	295 318	21
>mmu-miR-7660-3p	ENSMUST00000238471.2	140	-14.28	2 22	835 858	21
>mmu-miR-7659-3p	ENSMUST00000238471.2	140	-26	2 21	2941 2963	19
>mmu-miR-7656-3p	ENSMUST00000238471.2	140	-19.25	2 9	2175 2196	7
>mmu-miR-7655-5p	ENSMUST00000238471.2	140	-19.41	2 9	1771 1792	7
>mmu-miR-7233-5p	ENSMUST00000238471.2	140	-13.5	2 17	2558 2576	15
>mmu-miR-7217-3p	ENSMUST00000238471.2	140	-13	2 9	1728 1749	7
>mmu-miR-7119-3p	ENSMUST00000238471.2	140	-3.05	2 9	1373 1393	7
>mmu-miR-7115-5p	ENSMUST00000238471.2	140	-23.68	3 23	2234 2256	20
>mmu-miR-7080-3p	ENSMUST00000238471.2	140	-22.84	3 18	2387 2410	17
>mmu-miR-7053-3p	ENSMUST00000238471.2	140	-11.63	2 9	2927 2947	7
>mmu-miR-7029-3p	ENSMUST00000238471.2	140	-16.87	2 9	2390 2411	7
>mmu-miR-7028-5p	ENSMUST00000238471.2	140	-21.09	2 21	2173 2195	19
>mmu-miR-7017-5p	ENSMUST00000238471.2	140	-17.8	2 23	3166 3191	23
>mmu-miR-700-5p	ENSMUST00000238471.2	140	-10.41	2 9	1817 1838	7
>mmu-miR-7002-3p	ENSMUST00000238471.2	140	-9.76	2 9	2154 2172	7
>mmu-miR-7000-5p	ENSMUST00000238471.2	140	-23.79	2 13	2690 2711	11
>mmu-miR-6973a-3p	ENSMUST00000238471.2	140	-17.94	3 19	139 162	18
>mmu-miR-6973a-3p	ENSMUST00000238471.2	140	-17.94	3 19	229 252	18
>mmu-miR-6973a-3p	ENSMUST00000238471.2	140	-17.94	3 19	274 297	18
>mmu-miR-6973a-3p	ENSMUST00000238471.2	140	-17.94	3 19	544 567	18
>mmu-miR-6973a-3p	ENSMUST00000238471.2	140	-17.94	3 19	679 702	18
>mmu-miR-6973a-3p	ENSMUST00000238471.2	140	-17.94	3 19	769 792	18
>mmu-miR-6973a-3p	ENSMUST00000238471.2	140	-17.94	3 19	814 837	18
>mmu-miR-6973a-3p	ENSMUST00000238471.2	140	-17.94	3 19	859 882	18
>mmu-miR-6973a-3p	ENSMUST00000238471.2	140	-17.94	3 19	1219 1242	18
>mmu-miR-6970-3p	ENSMUST00000238471.2	140	-25.43	2 19	1661 1683	19
>mmu-miR-6968-5p	ENSMUST00000238471.2	140	-39.57	2 21	3019 3040	19
>mmu-miR-6968-5p	ENSMUST00000238471.2	140	-32.34	3 13	3176 3197	10
>mmu-miR-6967-3p	ENSMUST00000238471.2	140	-7.38	2 9	1429 1448	7
>mmu-miR-6967-3p	ENSMUST00000238471.2	140	-7.38	2 9	2304 2323	7
>mmu-miR-6948-3p	ENSMUST00000238471.2	140	-16.49	3 17	3264 3284	14
>mmu-miR-6927-5p	ENSMUST00000238471.2	140	-30.86	2 19	1636 1659	19
>mmu-miR-6927-5p	ENSMUST00000238471.2	140	-17.01	2 9	3305 3326	7
>mmu-miR-6925-5p	ENSMUST00000238471.2	140	-17.66	2 21	1889 1910	19
>mmu-miR-6912-3p	ENSMUST00000238471.2	140	-17.52	2 21	3210 3234	19
>mmu-miR-6907-3p	ENSMUST00000238471.2	140	-23.1	3 22	3198 3221	20
>mmu-miR-6898-3p	ENSMUST00000238471.2	140	-15.42	2 9	279 299	7
>mmu-miR-6898-3p	ENSMUST00000238471.2	140	-15.42	2 9	819 839	7
>mmu-miR-673-3p	ENSMUST00000238471.2	140	-24.41	3 22	3175 3198	20
>mmu-miR-669f-5p	ENSMUST00000238471.2	140	-27.17	2 22	3038 3064	23
>mmu-miR-669e-5p	ENSMUST00000238471.2	140	-21.97	2 21	74 95	19
>mmu-miR-669e-5p	ENSMUST00000238471.2	140	-21.97	2 21	389 410	19
>mmu-miR-669e-5p	ENSMUST00000238471.2	140	-21.97	2 21	479 500	19
>mmu-miR-669e-5p	ENSMUST00000238471.2	140	-21.97	2 21	659 680	19
>mmu-miR-669e-5p	ENSMUST00000238471.2	140	-21.97	2 21	1019 1040	19
>mmu-miR-669e-5p	ENSMUST00000238471.2	140	-21.97	2 21	1154 1175	19
>mmu-miR-669e-5p	ENSMUST00000238471.2	140	-20.14	2 13	2998 3019	11
>mmu-miR-669e-5p	ENSMUST00000238471.2	140	-18.9	2 21	3082 3103	19
>mmu-miR-6398	ENSMUST00000238471.2	140	-13.39	2 20	1857 1875	18
>mmu-miR-6361	ENSMUST00000238471.2	140	-25.44	2 9	1581 1603	7
>mmu-miR-6343	ENSMUST00000238471.2	140	-10.05	2 21	2493 2514	19
>mmu-miR-532-5p	ENSMUST00000238471.2	140	-21.41	2 21	1689 1710	19
>mmu-miR-5125	ENSMUST00000238471.2	140	-16.03	2 9	3060 3079	7
>mmu-miR-5123	ENSMUST00000238471.2	140	-13.43	2 18	1856 1880	17
>mmu-miR-511-5p	ENSMUST00000238471.2	140	-12.74	2 9	1827 1847	7
>mmu-miR-5107-5p	ENSMUST00000238471.2	140	-14.34	2 9	1635 1655	7
>mmu-miR-491-5p	ENSMUST00000238471.2	140	-16.48	2 9	2922 2943	7
>mmu-miR-467g	ENSMUST00000238471.2	140	-7.36	3 19	1447 1466	16
>mmu-miR-467g	ENSMUST00000238471.2	140	-7.36	3 19	2322 2341	16
>mmu-miR-466o-5p	ENSMUST00000238471.2	140	-17.9	2 13	3074 3095	11
>mmu-miR-466b-5p	ENSMUST00000238471.2	140	-17.9	2 13	3074 3095	11
>mmu-miR-378d	ENSMUST00000238471.2	140	-15.69	2 9	3063 3084	7
>mmu-miR-3552	ENSMUST00000238471.2	140	-25.98	2 14	218 239	13
>mmu-miR-344d-1-5p	ENSMUST00000238471.2	140	-27.44	2 23	14 39	23
>mmu-miR-344d-1-5p	ENSMUST00000238471.2	140	-27.44	2 23	1049 1074	23
>mmu-miR-338-3p	ENSMUST00000238471.2	140	-17.9	2 9	1694 1715	7
>mmu-miR-338-3p	ENSMUST00000238471.2	140	-17.49	2 9	1785 1806	7
>mmu-miR-3102-3p	ENSMUST00000238471.2	140	-14.69	2 9	1503 1525	7
>mmu-miR-30e-5p	ENSMUST00000238471.2	140	-18.11	2 19	3136 3156	17
>mmu-miR-30b-3p	ENSMUST00000238471.2	140	-15.05	2 9	1919 1940	7
>mmu-miR-3074-2-3p	ENSMUST00000238471.2	140	-18.77	2 18	2642 2662	17
>mmu-miR-3059-5p	ENSMUST00000238471.2	140	-17.82	2 17	1334 1355	15
>mmu-miR-3058-5p	ENSMUST00000238471.2	140	-24.55	2 22	2630 2653	21
>mmu-miR-300-5p	ENSMUST00000238471.2	140	-16.2	2 21	2049 2070	19
>mmu-miR-290b-3p	ENSMUST00000238471.2	140	-15.58	2 9	212 233	7
>mmu-miR-25-5p	ENSMUST00000238471.2	140	-22.09	2 18	2911 2935	19
>mmu-miR-218-5p	ENSMUST00000238471.2	140	-7.89	2 9	2877 2897	7
>mmu-miR-214-5p	ENSMUST00000238471.2	140	-21.35	2 21	3062 3081	19
>mmu-miR-1981-3p	ENSMUST00000238471.2	140	-15.66	3 18	2161 2182	16
>mmu-miR-1966-3p	ENSMUST00000238471.2	140	-18.93	3 19	2365 2386	16
>mmu-miR-194-2-3p	ENSMUST00000238471.2	140	-18.59	2 9	1578 1599	7
>mmu-miR-187-5p	ENSMUST00000238471.2	140	-11.75	2 9	1 14	7
>mmu-miR-187-5p	ENSMUST00000238471.2	140	-17.19	2 9	38 59	7
>mmu-miR-187-5p	ENSMUST00000238471.2	140	-17.19	2 9	83 104	7
>mmu-miR-187-5p	ENSMUST00000238471.2	140	-17.94	2 9	128 149	7
>mmu-miR-187-5p	ENSMUST00000238471.2	140	-17.19	2 9	173 194	7
>mmu-miR-187-5p	ENSMUST00000238471.2	140	-17.19	2 9	263 284	7
>mmu-miR-187-5p	ENSMUST00000238471.2	140	-16.03	2 9	308 329	7
>mmu-miR-187-5p	ENSMUST00000238471.2	140	-17.19	2 9	353 374	7
>mmu-miR-187-5p	ENSMUST00000238471.2	140	-17.19	2 9	398 419	7
>mmu-miR-187-5p	ENSMUST00000238471.2	140	-17.19	2 9	443 464	7
>mmu-miR-187-5p	ENSMUST00000238471.2	140	-17.19	2 9	488 509	7
>mmu-miR-187-5p	ENSMUST00000238471.2	140	-17.94	2 9	533 554	7
>mmu-miR-187-5p	ENSMUST00000238471.2	140	-17.19	2 9	578 599	7
>mmu-miR-187-5p	ENSMUST00000238471.2	140	-16.03	2 9	623 644	7
>mmu-miR-187-5p	ENSMUST00000238471.2	140	-17.19	2 9	668 689	7
>mmu-miR-187-5p	ENSMUST00000238471.2	140	-17.19	2 9	713 734	7
>mmu-miR-187-5p	ENSMUST00000238471.2	140	-17.19	2 9	758 779	7
>mmu-miR-187-5p	ENSMUST00000238471.2	140	-17.19	2 9	803 824	7
>mmu-miR-187-5p	ENSMUST00000238471.2	140	-16.03	2 9	848 869	7
>mmu-miR-187-5p	ENSMUST00000238471.2	140	-16.03	2 9	893 914	7
>mmu-miR-187-5p	ENSMUST00000238471.2	140	-17.19	2 9	938 959	7
>mmu-miR-187-5p	ENSMUST00000238471.2	140	-17.19	2 9	983 1004	7
>mmu-miR-187-5p	ENSMUST00000238471.2	140	-17.19	2 9	1028 1049	7
>mmu-miR-187-5p	ENSMUST00000238471.2	140	-17.19	2 9	1073 1094	7
>mmu-miR-187-5p	ENSMUST00000238471.2	140	-17.19	2 9	1118 1139	7
>mmu-miR-187-5p	ENSMUST00000238471.2	140	-17.19	2 9	1163 1184	7
>mmu-miR-187-5p	ENSMUST00000238471.2	140	-17.94	2 9	1208 1229	7
>mmu-miR-187-5p	ENSMUST00000238471.2	140	-16.03	2 9	1253 1274	7
>mmu-miR-187-5p	ENSMUST00000238471.2	140	-16.03	2 9	1298 1319	7
>mmu-miR-186-5p	ENSMUST00000238471.2	140	-5.6	2 9	2000 2021	7
>mmu-miR-1306-3p	ENSMUST00000238471.2	140	-13.93	2 9	3274 3294	7
>mmu-miR-1231-5p	ENSMUST00000238471.2	140	-21.23	2 17	2193 2215	15
>mmu-miR-1231-3p	ENSMUST00000238471.2	140	-19.83	2 9	208 230	7
>mmu-miR-1191b-5p	ENSMUST00000238471.2	140	-24.96	2 21	2532 2554	20
>mmu-miR-1187	ENSMUST00000238471.2	140	-19.07	2 22	3069 3094	23
>mmu-let-7f-1-3p	ENSMUST00000238471.2	140	-6.9	2 21	1442 1463	19
>mmu-let-7f-1-3p	ENSMUST00000238471.2	140	-6.9	2 21	2317 2338	19
