# Supplementary material for: Suppression of lncRNA Gm47283 attenuates myocardial infarction via miR-706/ Ptgs2/ferroptosis axis
Source: Bioengineered. 2022 Apr 29;13(4):10786–802. doi: 10.1080/21655979.2022.2065743 (PMC9208485; doi:10.1080/21655979.2022.2065743)
Supplement: Supplemental Material [file KBIE_A_2065743_SM1174.zip › supplementary/Supplementary Table S2.xlsx]

## Sheet: TargetScan7
Target gene	Representative transcript	Gene name	3P-seq tags + 5	Total sites	8mer sites	7mer-m8 sites	7mer-A1 sites	6mer sites	Representative miRNA	Cumulative weighted context++ score	Total context++ score	Aggregate PCT
PGBD4	ENST00000397766.2	piggyBac transposable element derived 4	136	2	1	1	0	0	mmu-miR-706	-1.33	-1.42	N/A
LPHN1	ENST00000340736.6	latrophilin 1	49	1*	0	0	0	4	mmu-miR-706	-1	0	N/A
POU5F1B	ENST00000465342.2	POU class 5 homeobox 1B	5	3	0	1	2	0	mmu-miR-706	-0.92	-0.92	N/A
UTP14C	ENST00000521776.2	UTP14, U3 small nucleolar ribonucleoprotein, homolog C (yeast)	174	1	1	0	0	0	mmu-miR-706	-0.84	-0.84	N/A
ZRANB2	ENST00000254821.6	zinc finger, RAN-binding domain containing 2	4196	6	2	3	1	1	mmu-miR-706	-0.84	-0.85	N/A
RP11-944C7.1	ENST00000550332.2	Protein LOC100506792	5	1	1	0	0	0	mmu-miR-706	-0.77	-0.77	N/A
GATS	ENST00000436886.2	GATS, stromal antigen 3 opposite strand	86	1	1	0	0	0	mmu-miR-706	-0.71	-0.77	N/A
RP11-451M19.3	ENST00000369655.1	Uncharacterized protein	5	2	1	0	1	0	mmu-miR-706	-0.7	-0.7	N/A
PSENEN	ENST00000587708.2	presenilin enhancer gamma secretase subunit	322	1	1	0	0	2	mmu-miR-706	-0.7	-0.7	N/A
SYCE3	ENST00000406915.3	synaptonemal complex central element protein 3	7	1	1	0	0	0	mmu-miR-706	-0.69	-0.69	N/A
RP11-1102P16.1	ENST00000523987.1	Uncharacterized protein	5	2	1	0	1	2	mmu-miR-706	-0.69	-0.69	N/A
SERPINB7	ENST00000398019.2	serpin peptidase inhibitor, clade B (ovalbumin), member 7	37	3	2	0	1	0	mmu-miR-706	-0.67	-0.67	N/A
CYC1	ENST00000318911.4	cytochrome c-1	2640	1	1	0	0	0	mmu-miR-706	-0.66	-0.66	N/A
MIXL1	ENST00000366810.5	Mix paired-like homeobox	16	2	1	1	0	1	mmu-miR-706	-0.64	-0.64	N/A
GNG5	ENST00000370645.4	guanine nucleotide binding protein (G protein), gamma 5	3132	1	1	0	0	0	mmu-miR-706	-0.57	-0.57	N/A
LETMD1	ENST00000380123.2	LETM1 domain containing 1	1619	2	1	1	0	0	mmu-miR-706	-0.53	-0.53	N/A
CTD-2228K2.5	ENST00000342584.3	Uncharacterized protein	199	1	1	0	0	0	mmu-miR-706	-0.52	-0.52	N/A
RAB10	ENST00000264710.4	RAB10, member RAS oncogene family	998	1	1	0	0	0	mmu-miR-706	-0.51	-0.52	N/A
C2orf88	ENST00000340623.4	chromosome 2 open reading frame 88	156	2	2	0	0	0	mmu-miR-706	-0.51	-0.53	N/A
SPATA8	ENST00000328504.3	spermatogenesis associated 8	10	1	1	0	0	1	mmu-miR-706	-0.5	-0.5	N/A
CLNS1A	ENST00000525428.1	chloride channel, nucleotide-sensitive, 1A	553	4	2	1	1	0	mmu-miR-706	-0.49	-0.87	N/A
DKFZP434H0512	ENST00000600140.1	Protein LOC100506667; Putative uncharacterized protein DKFZp434H0512	5	2	0	0	2	1	mmu-miR-706	-0.49	-0.49	N/A
MYL12B	ENST00000237500.5	myosin, light chain 12B, regulatory	1944	1	1	0	0	0	mmu-miR-706	-0.49	-0.49	N/A
KRT34	ENST00000394001.1	keratin 34	5	1	1	0	0	1	mmu-miR-706	-0.48	-0.48	N/A
MKRN3	ENST00000314520.3	makorin ring finger protein 3	18	2	1	1	0	0	mmu-miR-706	-0.47	-0.47	N/A
OFD1	ENST00000380550.3	oral-facial-digital syndrome 1	70	1	1	0	0	0	mmu-miR-706	-0.47	-0.47	N/A
TGIF1	ENST00000330513.5	TGFB-induced factor homeobox 1	354	1	1	0	0	0	mmu-miR-706	-0.47	-0.47	N/A
PLAC1L	ENST00000278855.2	placenta-specific 1-like	5	1	0	1	0	1	mmu-miR-706	-0.47	-0.47	N/A
SERPINB4	ENST00000341074.5	serpin peptidase inhibitor, clade B (ovalbumin), member 4	5	2	0	2	0	0	mmu-miR-706	-0.45	-0.45	N/A
LUZP6	ENST00000589735.1	leucine zipper protein 6	1290	1	1	0	0	0	mmu-miR-706	-0.45	-0.45	N/A
PIGF	ENST00000281382.6	phosphatidylinositol glycan anchor biosynthesis, class F	5	1	1	0	0	1	mmu-miR-706	-0.44	-0.44	N/A
TIA1	ENST00000433529.2	TIA1 cytotoxic granule-associated RNA binding protein	1370	4	1	1	2	2	mmu-miR-706	-0.43	-0.52	N/A
OR6A2	ENST00000332601.3	olfactory receptor, family 6, subfamily A, member 2	5	1	1	0	0	0	mmu-miR-706	-0.43	-0.43	N/A
RNF122	ENST00000256257.1	ring finger protein 122	16	2	0	2	0	0	mmu-miR-706	-0.43	-0.43	N/A
ATP6V1G2	ENST00000376151.4	ATPase, H+ transporting, lysosomal 13kDa, V1 subunit G2	16	3	0	2	1	1	mmu-miR-706	-0.43	-0.43	N/A
C10orf115	ENST00000376501.5	chromosome 10 open reading frame 115	5	1	1	0	0	0	mmu-miR-706	-0.42	-0.42	N/A
SPIDR	ENST00000297423.4	scaffolding protein involved in DNA repair	79	1	1	0	0	0	mmu-miR-706	-0.42	-0.42	N/A
HMGB3	ENST00000325307.7	high mobility group box 3	295	1	1	0	0	0	mmu-miR-706	-0.42	-0.42	N/A
CYP1A1	ENST00000379727.3	cytochrome P450, family 1, subfamily A, polypeptide 1	837	2	0	2	0	0	mmu-miR-706	-0.41	-0.41	N/A
PTPN18	ENST00000175756.5	protein tyrosine phosphatase, non-receptor type 18 (brain-derived)	438	1	1	0	0	0	mmu-miR-706	-0.41	-0.41	N/A
PABPC4	ENST00000372862.3	poly(A) binding protein, cytoplasmic 4 (inducible form)	98	1	1	0	0	0	mmu-miR-706	-0.41	-0.41	N/A
STXBP6	ENST00000396700.1	syntaxin binding protein 6 (amisyn)	40	3	0	3	0	3	mmu-miR-706	-0.41	-0.73	N/A
SFPQ	ENST00000357214.5	splicing factor proline/glutamine-rich	4735	2	1	1	0	1	mmu-miR-706	-0.41	-0.45	N/A
CDKN2D	ENST00000393599.2	cyclin-dependent kinase inhibitor 2D (p19, inhibits CDK4)	186	2	1	0	1	1	mmu-miR-706	-0.41	-0.41	N/A
AC020907.1	ENST00000313865.6	Uncharacterized protein	5	1	1	0	0	1	mmu-miR-706	-0.41	-0.41	N/A
TMEM70	ENST00000517439.1	transmembrane protein 70	6179	1	0	1	0	0	mmu-miR-706	-0.41	-0.41	N/A
ATXN7L3B	ENST00000519948.2	ataxin 7-like 3B	55	2	1	1	0	1	mmu-miR-706	-0.41	-0.41	N/A
MTX3	ENST00000509852.1	metaxin 3	304	4	1	2	1	1	mmu-miR-706	-0.4	-0.42	N/A
CCDC74A	ENST00000295171.6	coiled-coil domain containing 74A	5	1	0	1	0	1	mmu-miR-706	-0.4	-0.4	N/A
METTL14	ENST00000388822.5	methyltransferase like 14	520	1	1	0	0	0	mmu-miR-706	-0.4	-0.41	N/A
COPB1	ENST00000249923.3	coatomer protein complex, subunit beta 1	1408	1	1	0	0	0	mmu-miR-706	-0.4	-0.4	N/A
SLC7A3	ENST00000374299.3	solute carrier family 7 (cationic amino acid transporter, y+ system), member 3	5	1	1	0	0	0	mmu-miR-706	-0.4	-0.4	N/A
LYRM9	ENST00000460380.2	LYR motif containing 9	191	1	1	0	0	0	mmu-miR-706	-0.4	-0.4	N/A
VGLL3	ENST00000398399.2	vestigial like 3 (Drosophila)	187	3	2	1	0	3	mmu-miR-706	-0.4	-0.41	N/A
POLR2K	ENST00000353107.3	polymerase (RNA) II (DNA directed) polypeptide K, 7.0kDa	902	1	0	1	0	0	mmu-miR-706	-0.39	-0.39	N/A
SAYSD1	ENST00000373249.1	SAYSVFN motif domain containing 1	543	2	0	1	1	1	mmu-miR-706	-0.38	-0.43	N/A
EYS	ENST00000393380.2	eyes shut homolog (Drosophila)	5	2	1	0	1	0	mmu-miR-706	-0.38	-0.38	N/A
CCDC74B	ENST00000409943.3	coiled-coil domain containing 74B	5	1	0	1	0	1	mmu-miR-706	-0.38	-0.38	N/A
P2RY4	ENST00000374519.2	pyrimidinergic receptor P2Y, G-protein coupled, 4	5	1	1	0	0	1	mmu-miR-706	-0.38	-0.38	N/A
HTRA3	ENST00000307358.2	HtrA serine peptidase 3	5161	2	0	2	0	0	mmu-miR-706	-0.38	-0.38	N/A
MRFAP1	ENST00000382581.4	Morf4 family associated protein 1	264	1	1	0	0	0	mmu-miR-706	-0.38	-0.39	N/A
UPK1B	ENST00000264234.3	uroplakin 1B	53	2	0	1	1	0	mmu-miR-706	-0.38	-0.38	N/A
LPPR1	ENST00000374874.3	Lipid phosphate phosphatase-related protein type 1	19	2	1	0	1	0	mmu-miR-706	-0.37	-0.37	N/A
ZNF239	ENST00000306006.6	zinc finger protein 239	125	1	1	0	0	0	mmu-miR-706	-0.37	-0.37	N/A
PABPC1L2B	ENST00000373521.2	poly(A) binding protein, cytoplasmic 1-like 2B	5	2	0	2	0	1	mmu-miR-706	-0.37	-0.37	N/A
ASB13	ENST00000357700.6	ankyrin repeat and SOCS box containing 13	1578	2	0	2	0	0	mmu-miR-706	-0.36	-0.36	N/A
HOXB8	ENST00000239144.4	homeobox B8	9	1	1	0	0	4	mmu-miR-706	-0.36	-0.36	N/A
ZMAT5	ENST00000344318.3	zinc finger, matrin-type 5	398	1	1	0	0	0	mmu-miR-706	-0.36	-0.36	N/A
RAP2C	ENST00000342983.2	RAP2C, member of RAS oncogene family	604	2	1	1	0	1	mmu-miR-706	-0.36	-0.36	N/A
CALR	ENST00000316448.5	calreticulin	17017	2	1	0	1	1	mmu-miR-706	-0.36	-0.37	N/A
CDKN1B	ENST00000228872.4	cyclin-dependent kinase inhibitor 1B (p27, Kip1)	587	1	1	0	0	0	mmu-miR-706	-0.36	-0.36	N/A
RNF11	ENST00000242719.3	ring finger protein 11	5881	1	1	0	0	0	mmu-miR-706	-0.36	-0.37	N/A
GRK5	ENST00000392870.2	G protein-coupled receptor kinase 5	337	3	1	1	1	1	mmu-miR-706	-0.35	-0.39	N/A
FBXL22	ENST00000360587.2	F-box and leucine-rich repeat protein 22	65	1	1	0	0	1	mmu-miR-706	-0.35	-0.35	N/A
NSDHL	ENST00000370274.3	NAD(P) dependent steroid dehydrogenase-like	5261	1	0	1	0	3	mmu-miR-706	-0.35	-0.36	N/A
POU5F2	ENST00000510627.4	POU domain class 5, transcription factor 2	5	1	0	1	0	0	mmu-miR-706	-0.35	-0.35	N/A
CRELD1	ENST00000326434.5	cysteine-rich with EGF-like domains 1	185	2	0	2	0	1	mmu-miR-706	-0.35	-0.35	N/A
MSRB1	ENST00000399753.2	methionine sulfoxide reductase B1	2102	1	1	0	0	0	mmu-miR-706	-0.35	-0.35	N/A
MPZL3	ENST00000278949.4	myelin protein zero-like 3	59	2	1	0	1	0	mmu-miR-706	-0.35	-0.36	N/A
SKAP1	ENST00000336915.6	src kinase associated phosphoprotein 1	6	1	1	0	0	0	mmu-miR-706	-0.35	-0.35	N/A
TMEM235	ENST00000586400.1	transmembrane protein 235	5	2	0	1	1	0	mmu-miR-706	-0.35	-0.35	N/A
FAM169A	ENST00000380515.3	family with sequence similarity 169, member A	90	1	1	0	0	3	mmu-miR-706	-0.34	-0.34	N/A
MFAP1	ENST00000267812.3	microfibrillar-associated protein 1	882	1	1	0	0	0	mmu-miR-706	-0.34	-0.34	N/A
SERPINB3	ENST00000283752.5	serpin peptidase inhibitor, clade B (ovalbumin), member 3	5	2	0	1	1	0	mmu-miR-706	-0.34	-0.34	N/A
PCDHB4	ENST00000194152.1	protocadherin beta 4	5	2	1	1	0	0	mmu-miR-706	-0.33	-0.33	N/A
TBCK	ENST00000273980.5	TBC1 domain containing kinase	20	2	1	0	1	0	mmu-miR-706	-0.33	-0.35	N/A
BMP3	ENST00000282701.2	bone morphogenetic protein 3	36	3	0	0	3	3	mmu-miR-706	-0.33	-0.51	N/A
ADAMDEC1	ENST00000256412.4	ADAM-like, decysin 1	5	1	1	0	0	0	mmu-miR-706	-0.33	-0.33	N/A
PLN	ENST00000357525.5	phospholamban	5	1	0	1	0	0	mmu-miR-706	-0.33	-0.33	N/A
RBMXL1	ENST00000321792.5	RNA binding motif protein, X-linked-like 1	46	1	0	1	0	0	mmu-miR-706	-0.33	-0.36	N/A
GOLPH3L	ENST00000271732.3	golgi phosphoprotein 3-like	274	5	0	3	2	1	mmu-miR-706	-0.33	-0.44	N/A
RRAD	ENST00000420652.1	Ras-related associated with diabetes	28	1	1	0	0	1	mmu-miR-706	-0.33	-0.33	N/A
RNF125	ENST00000217740.3	ring finger protein 125, E3 ubiquitin protein ligase	214	1	1	0	0	1	mmu-miR-706	-0.33	-0.33	N/A
SCOC	ENST00000608372.1	short coiled-coil protein	922	3	0	2	1	0	mmu-miR-706	-0.33	-0.34	N/A
CLYBL	ENST00000376355.3	citrate lyase beta like	108	1	0	1	0	2	mmu-miR-706	-0.32	-0.32	N/A
SMIM20	ENST00000514384.1	small integral membrane protein 20	2638	1	0	1	0	0	mmu-miR-706	-0.32	-0.33	N/A
CNOT4	ENST00000428680.2	CCR4-NOT transcription complex, subunit 4	30	3	1	0	2	0	mmu-miR-706	-0.32	-0.35	N/A
MEIS1	ENST00000444274.2	Meis homeobox 1	533	1	1	0	0	0	mmu-miR-706	-0.32	-0.33	N/A
VWC2L	ENST00000427124.1	von Willebrand factor C domain containing protein 2-like	5	2	0	0	2	3	mmu-miR-706	-0.32	-0.32	N/A
ECHDC3	ENST00000379215.4	enoyl CoA hydratase domain containing 3	315	1	1	0	0	0	mmu-miR-706	-0.32	-0.32	N/A
LUC7L3	ENST00000505658.1	LUC7-like 3 (S. cerevisiae)	2970	1	1	0	0	2	mmu-miR-706	-0.32	-0.32	N/A
MAGEB1	ENST00000378981.3	melanoma antigen family B, 1	5	1	0	1	0	0	mmu-miR-706	-0.32	-0.32	N/A
ZC3H18	ENST00000301011.5	zinc finger CCCH-type containing 18	15	1	1	0	0	0	mmu-miR-706	-0.31	-0.31	N/A
CXCL11	ENST00000306621.3	chemokine (C-X-C motif) ligand 11	5	1	0	1	0	0	mmu-miR-706	-0.31	-0.31	N/A
C16orf52	ENST00000542527.2	chromosome 16 open reading frame 52	102	2	2	0	0	2	mmu-miR-706	-0.31	-0.43	N/A
XXbac-BPG32J3.20	ENST00000461287.1		1251	2	1	0	1	0	mmu-miR-706	-0.31	-0.31	N/A
CDCA7L	ENST00000356195.5	cell division cycle associated 7-like	292	1	1	0	0	0	mmu-miR-706	-0.31	-0.31	N/A
HNRNPF	ENST00000357065.4	heterogeneous nuclear ribonucleoprotein F	240	3	1	0	2	0	mmu-miR-706	-0.31	-0.53	N/A
MORC4	ENST00000535534.1	MORC family CW-type zinc finger 4	112	3	0	2	1	4	mmu-miR-706	-0.31	-0.33	N/A
TAGLN3	ENST00000393917.2	transgelin 3	12	1	0	1	0	0	mmu-miR-706	-0.31	-0.31	N/A
COIL	ENST00000240316.4	coilin	5	2	0	2	0	0	mmu-miR-706	-0.31	-0.31	N/A
NXF2	ENST00000372763.1	nuclear RNA export factor 2	5	1	0	1	0	1	mmu-miR-706	-0.31	-0.31	N/A
RSRC1	ENST00000464171.1	arginine/serine-rich coiled-coil 1	642	1	1	0	0	1	mmu-miR-706	-0.31	-0.35	N/A
TTPA	ENST00000260116.4	tocopherol (alpha) transfer protein	5	1	1	0	0	0	mmu-miR-706	-0.31	-0.31	N/A
NXF2B	ENST00000372752.1	nuclear RNA export factor 2B	5	1	0	1	0	1	mmu-miR-706	-0.31	-0.31	N/A
RGS8	ENST00000483095.2	regulator of G-protein signaling 8	5	1	1	0	0	0	mmu-miR-706	-0.3	-0.3	N/A
BIN2	ENST00000452142.2	bridging integrator 2	5	1	1	0	0	0	mmu-miR-706	-0.3	-0.3	N/A
TSPAN13	ENST00000262067.4	tetraspanin 13	491	1	0	1	0	2	mmu-miR-706	-0.3	-0.3	N/A
CDKL1	ENST00000395834.1	cyclin-dependent kinase-like 1 (CDC2-related kinase)	90	2	1	1	0	1	mmu-miR-706	-0.3	-0.31	N/A
ALKBH1	ENST00000216489.3	alkB, alkylation repair homolog 1 (E. coli)	223	2	1	0	1	2	mmu-miR-706	-0.3	-0.31	N/A
ZNF621	ENST00000339296.5	zinc finger protein 621	39	2	0	2	0	0	mmu-miR-706	-0.3	-0.41	N/A
NMNAT2	ENST00000294868.4	nicotinamide nucleotide adenylyltransferase 2	18	4	1	3	0	2	mmu-miR-706	-0.3	-0.3	N/A
TMEM80	ENST00000397512.3	transmembrane protein 80	184	1	0	1	0	0	mmu-miR-706	-0.3	-0.34	N/A
TFRC	ENST00000540528.1	transferrin receptor	296	1	0	1	0	1	mmu-miR-706	-0.3	-0.32	N/A
ARL13A	ENST00000450049.2	ADP-ribosylation factor-like 13A	9	1	0	1	0	0	mmu-miR-706	-0.29	-0.29	N/A
SLC36A3	ENST00000335230.3	solute carrier family 36, member 3	5	1	0	1	0	1	mmu-miR-706	-0.29	-0.29	N/A
TVP23A	ENST00000299866.8	trans-golgi network vesicle protein 23 homolog A (S. cerevisiae)	5	1	1	0	0	0	mmu-miR-706	-0.29	-0.29	N/A
MOCOS	ENST00000261326.5	molybdenum cofactor sulfurase	627	1	0	1	0	0	mmu-miR-706	-0.29	-0.29	N/A
CXorf30	ENST00000378657.4	chromosome X open reading frame 30	5	1	0	1	0	0	mmu-miR-706	-0.29	-0.29	N/A
CBX5	ENST00000209875.4	chromobox homolog 5	360	4	0	1	3	3	mmu-miR-706	-0.29	-0.42	N/A
NCBP2	ENST00000447325.1	nuclear cap binding protein subunit 2, 20kDa	4301	1	1	0	0	0	mmu-miR-706	-0.29	-0.32	N/A
PRRX1	ENST00000367760.3	paired related homeobox 1	57	2	1	1	0	1	mmu-miR-706	-0.29	-0.32	N/A
TMEM100	ENST00000424486.2	transmembrane protein 100	86	1	1	0	0	0	mmu-miR-706	-0.29	-0.3	N/A
CAMK2N2	ENST00000296238.3	calcium/calmodulin-dependent protein kinase II inhibitor 2	39	1	0	1	0	0	mmu-miR-706	-0.29	-0.29	N/A
CCDC176	ENST00000394009.3	coiled-coil domain containing 176	61	1	1	0	0	0	mmu-miR-706	-0.29	-0.29	N/A
REEP3	ENST00000373758.4	receptor accessory protein 3	1095	4	0	2	2	1	mmu-miR-706	-0.29	-0.37	N/A
NT5C2	ENST00000343289.5	5'-nucleotidase, cytosolic II	468	2	2	0	0	2	mmu-miR-706	-0.29	-0.34	N/A
CTF1	ENST00000279804.2	cardiotrophin 1	25	1	0	1	0	1	mmu-miR-706	-0.29	-0.29	N/A
E2F6	ENST00000362009.4	E2F transcription factor 6	70	1	1	0	0	0	mmu-miR-706	-0.28	-0.31	N/A
PDE4B	ENST00000371045.5	phosphodiesterase 4B, cAMP-specific	127	1	1	0	0	0	mmu-miR-706	-0.28	-0.38	N/A
FRMD5	ENST00000484674.1	FERM domain containing 5	161	2	1	0	1	1	mmu-miR-706	-0.28	-0.29	N/A
RP11-122A3.2	ENST00000517562.2	uncharacterized protein LOC100127983	579	1	1	0	0	1	mmu-miR-706	-0.28	-0.4	N/A
COX6B2	ENST00000590900.1	cytochrome c oxidase subunit VIb polypeptide 2 (testis)	5	1	0	1	0	0	mmu-miR-706	-0.28	-0.28	N/A
SAMD5	ENST00000367474.1	sterile alpha motif domain containing 5	28	3	1	0	2	4	mmu-miR-706	-0.28	-0.28	N/A
UBE2D2	ENST00000398733.3	ubiquitin-conjugating enzyme E2D 2	11458	1	1	0	0	0	mmu-miR-706	-0.28	-0.33	N/A
SLC47A1	ENST00000270570.4	solute carrier family 47 (multidrug and toxin extrusion), member 1	204	2	0	1	1	0	mmu-miR-706	-0.28	-0.29	N/A
SLC48A1	ENST00000442218.2	solute carrier family 48 (heme transporter), member 1	470	1	1	0	0	0	mmu-miR-706	-0.28	-0.28	N/A
PDCD1LG2	ENST00000397745.2	programmed cell death 1 ligand 2	64	2*	1	0	0	0	mmu-miR-706	-0.28	-0.32	N/A
PPP4R2	ENST00000356692.5	protein phosphatase 4, regulatory subunit 2	310	1	1	0	0	0	mmu-miR-706	-0.28	-0.28	N/A
ADO	ENST00000373783.1	2-aminoethanethiol (cysteamine) dioxygenase	686	1	1	0	0	1	mmu-miR-706	-0.28	-0.28	N/A
FAM89A	ENST00000366654.4	family with sequence similarity 89, member A	368	1	0	1	0	0	mmu-miR-706	-0.28	-0.28	N/A
C6orf15	ENST00000259870.3	chromosome 6 open reading frame 15	5	1	0	1	0	0	mmu-miR-706	-0.28	-0.28	N/A
AHSG	ENST00000411641.2	alpha-2-HS-glycoprotein	144558	2	0	1	1	0	mmu-miR-706	-0.28	-0.28	N/A
C3orf36	ENST00000408895.2	chromosome 3 open reading frame 36	8	1	1	0	0	0	mmu-miR-706	-0.28	-0.28	N/A
MARC1	ENST00000366910.5	mitochondrial amidoxime reducing component 1	1613	1	0	1	0	1	mmu-miR-706	-0.28	-0.28	N/A
CES5A	ENST00000521992.1	carboxylesterase 5A	5	2	0	1	1	0	mmu-miR-706	-0.28	-0.28	N/A
SULT1E1	ENST00000226444.3	sulfotransferase family 1E, estrogen-preferring, member 1	5	1	0	1	0	0	mmu-miR-706	-0.28	-0.28	N/A
CLDN11	ENST00000064724.3	claudin 11	1116	1	0	1	0	2	mmu-miR-706	-0.28	-0.28	N/A
AC004899.1	ENST00000596947.1	Uncharacterized protein	5	1	0	0	1	5	mmu-miR-706	-0.27	-0.27	N/A
MOG	ENST00000376894.4	myelin oligodendrocyte glycoprotein	5	1	0	1	0	2	mmu-miR-706	-0.27	-0.27	N/A
IL17A	ENST00000340057.1	interleukin 17A	5	1	1	0	0	0	mmu-miR-706	-0.27	-0.27	N/A
CCL4	ENST00000394495.1	chemokine (C-C motif) ligand 4	5	1	0	1	0	0	mmu-miR-706	-0.27	-0.27	N/A
MUC20	ENST00000320736.6	mucin 20, cell surface associated	11	4	1	1	2	1	mmu-miR-706	-0.27	-0.3	N/A
TXNDC5	ENST00000539054.1	thioredoxin domain containing 5 (endoplasmic reticulum)	1190	1	0	1	0	0	mmu-miR-706	-0.27	-0.27	N/A
ADM	ENST00000278175.5	adrenomedullin	1541	1	1	0	0	0	mmu-miR-706	-0.27	-0.27	N/A
DNAJA4	ENST00000394855.3	DnaJ (Hsp40) homolog, subfamily A, member 4	24	1	0	1	0	1	mmu-miR-706	-0.27	-0.27	N/A
HOOK3	ENST00000307602.4	hook microtubule-tethering protein 3	403	3	1	2	0	5	mmu-miR-706	-0.27	-0.28	N/A
ZC3H12C	ENST00000278590.3	zinc finger CCCH-type containing 12C	150	4	2	0	2	3	mmu-miR-706	-0.27	-0.33	N/A
B3GNT5	ENST00000326505.3	UDP-GlcNAc:betaGal beta-1,3-N-acetylglucosaminyltransferase 5	57	3	0	1	2	0	mmu-miR-706	-0.27	-0.27	N/A
MRPS17	ENST00000285298.4	mitochondrial ribosomal protein S17	81	1	0	1	0	0	mmu-miR-706	-0.27	-0.29	N/A
TOR1AIP1	ENST00000606911.2	torsin A interacting protein 1	3069	2	0	1	1	3	mmu-miR-706	-0.27	-0.29	N/A
LHFPL2	ENST00000515007.2	lipoma HMGIC fusion partner-like 2	16	2	1	1	0	2	mmu-miR-706	-0.27	-0.27	N/A
STYX	ENST00000354586.4	serine/threonine/tyrosine interacting protein	250	2	0	1	1	2	mmu-miR-706	-0.27	-0.35	N/A
CPSF3	ENST00000238112.3	cleavage and polyadenylation specific factor 3, 73kDa	858	1	0	1	0	0	mmu-miR-706	-0.27	-0.27	N/A
PNPLA3	ENST00000216180.3	patatin-like phospholipase domain containing 3	147	1	0	1	0	0	mmu-miR-706	-0.26	-0.3	N/A
SLC7A2	ENST00000494857.1	solute carrier family 7 (cationic amino acid transporter, y+ system), member 2	1233	1	1	0	0	1	mmu-miR-706	-0.26	-0.27	N/A
CXorf56	ENST00000320339.4	chromosome X open reading frame 56	279	1	0	1	0	3	mmu-miR-706	-0.26	-0.29	N/A
NUDCD2	ENST00000302764.4	NudC domain containing 2	308	1	0	1	0	4	mmu-miR-706	-0.26	-0.27	N/A
EHMT2	ENST00000395728.3	euchromatic histone-lysine N-methyltransferase 2	1379	2	1	0	1	0	mmu-miR-706	-0.26	-0.26	N/A
GTF2H1	ENST00000265963.4	general transcription factor IIH, polypeptide 1, 62kDa	121	1	1	0	0	0	mmu-miR-706	-0.26	-0.34	N/A
CASQ1	ENST00000368078.3	calsequestrin 1 (fast-twitch, skeletal muscle)	5	2	0	1	1	0	mmu-miR-706	-0.26	-0.26	N/A
SENP3	ENST00000429205.2	SUMO1/sentrin/SMT3 specific peptidase 3	1262	1	0	1	0	1	mmu-miR-706	-0.26	-0.26	N/A
POLR3H	ENST00000396504.2	polymerase (RNA) III (DNA directed) polypeptide H (22.9kD)	216	1	0	1	0	0	mmu-miR-706	-0.26	-0.26	N/A
C4orf46	ENST00000379205.4	chromosome 4 open reading frame 46	128	2	0	1	1	3	mmu-miR-706	-0.26	-0.37	N/A
DKK1	ENST00000373970.3	dickkopf WNT signaling pathway inhibitor 1	2384	1	0	1	0	0	mmu-miR-706	-0.26	-0.26	N/A
C4orf17	ENST00000514652.1	chromosome 4 open reading frame 17	5	2	0	2	0	0	mmu-miR-706	-0.26	-0.26	N/A
CTAGE1	ENST00000391403.2	cutaneous T-cell lymphoma-associated antigen 1	5	1	0	0	1	0	mmu-miR-706	-0.26	-0.26	N/A
STOX1	ENST00000399165.4	storkhead box 1	502	1	0	1	0	0	mmu-miR-706	-0.26	-0.27	N/A
LIX1L	ENST00000369308.3	Lix1 homolog (mouse)-like	695	3	0	1	2	0	mmu-miR-706	-0.26	-0.31	N/A
FBXO34	ENST00000313833.4	F-box protein 34	80	1	1	0	0	0	mmu-miR-706	-0.26	-0.26	N/A
HEPN1	ENST00000408930.5	hepatocellular carcinoma, down-regulated 1	5	1	0	1	0	1	mmu-miR-706	-0.26	-0.26	N/A
SCP2	ENST00000371514.3	sterol carrier protein 2	3640	1	1	0	0	1	mmu-miR-706	-0.25	-0.26	N/A
CAAP1	ENST00000520187.1	caspase activity and apoptosis inhibitor 1	1527	2	0	1	1	0	mmu-miR-706	-0.25	-0.26	N/A
KCNJ6	ENST00000609713.1	potassium inwardly-rectifying channel, subfamily J, member 6	5	6	0	1	5	5	mmu-miR-706	-0.25	-0.25	N/A
PMP2	ENST00000256103.2	peripheral myelin protein 2	5	2	1	0	1	0	mmu-miR-706	-0.25	-0.25	N/A
CHN2	ENST00000222792.6	chimerin 2	95	1	1	0	0	0	mmu-miR-706	-0.25	-0.25	N/A
ZSCAN5C	ENST00000534327.1	zinc finger and SCAN domain containing 5C	5	1	0	0	1	0	mmu-miR-706	-0.25	-0.25	N/A
NDFIP1	ENST00000253814.4	Nedd4 family interacting protein 1	2478	1	0	0	1	1	mmu-miR-706	-0.25	-0.26	N/A
TMEM164	ENST00000372073.1	transmembrane protein 164	711	3	1	1	1	3	mmu-miR-706	-0.25	-0.28	N/A
CAV2	ENST00000222693.4	caveolin 2	1191	2	0	1	1	0	mmu-miR-706	-0.25	-0.26	N/A
TNFRSF11B	ENST00000297350.4	tumor necrosis factor receptor superfamily, member 11b	1786	2	1	0	1	0	mmu-miR-706	-0.25	-0.25	N/A
XPR1	ENST00000367590.4	xenotropic and polytropic retrovirus receptor 1	544	3	1	1	1	5	mmu-miR-706	-0.25	-0.27	N/A
SDE2	ENST00000272091.7	SDE2 telomere maintenance homolog (S. pombe)	109	2	0	1	1	0	mmu-miR-706	-0.25	-0.3	N/A
GZMK	ENST00000231009.2	granzyme K (granzyme 3; tryptase II)	5	1	1	0	0	0	mmu-miR-706	-0.25	-0.25	N/A
LUZP2	ENST00000533227.1	leucine zipper protein 2	33	1	0	1	0	2	mmu-miR-706	-0.25	-0.25	N/A
SPOCD1	ENST00000373648.2	SPOC domain containing 1	755	1	1	0	0	0	mmu-miR-706	-0.25	-0.25	N/A
AL590452.1	ENST00000596396.1	Uncharacterized protein	5	2	0	1	1	0	mmu-miR-706	-0.25	-0.25	N/A
ATP6V1F	ENST00000492758.1	ATPase, H+ transporting, lysosomal 14kDa, V1 subunit F	496	1	0	1	0	0	mmu-miR-706	-0.25	-0.25	N/A
ATG3	ENST00000402314.2	autophagy related 3	177	1	0	1	0	2	mmu-miR-706	-0.25	-0.25	N/A
BFAR	ENST00000261658.2	bifunctional apoptosis regulator	376	2	1	0	1	0	mmu-miR-706	-0.25	-0.43	N/A
MRPS17	ENST00000426595.1	28S ribosomal protein S17, mitochondrial; HCG1984214, isoform CRA_a	81	1	0	1	0	0	mmu-miR-706	-0.25	-0.29	N/A
OLFM4	ENST00000219022.2	olfactomedin 4	5	1	0	1	0	4	mmu-miR-706	-0.25	-0.25	N/A
DNAJC9	ENST00000372950.4	DnaJ (Hsp40) homolog, subfamily C, member 9	175	1	0	1	0	0	mmu-miR-706	-0.25	-0.25	N/A
USP4	ENST00000351842.4	ubiquitin specific peptidase 4 (proto-oncogene)	253	2	1	1	0	0	mmu-miR-706	-0.25	-0.45	N/A
OTX1	ENST00000366671.3	orthodenticle homeobox 1	11	2	0	2	0	0	mmu-miR-706	-0.25	-0.25	N/A
SHISA2	ENST00000319420.3	shisa family member 2	30	1	1	0	0	1	mmu-miR-706	-0.24	-0.24	N/A
MBL2	ENST00000373968.3	mannose-binding lectin (protein C) 2, soluble	5	1	0	1	0	2	mmu-miR-706	-0.24	-0.24	N/A
MT2A	ENST00000561491.1	metallothionein 2A	138	1	0	1	0	0	mmu-miR-706	-0.24	-0.24	N/A
TNP1	ENST00000236979.2	transition protein 1 (during histone to protamine replacement)	5	1	0	1	0	0	mmu-miR-706	-0.24	-0.24	N/A
HSD3B7	ENST00000353250.5	hydroxy-delta-5-steroid dehydrogenase, 3 beta- and steroid delta-isomerase 7	173	1	1	0	0	0	mmu-miR-706	-0.24	-0.24	N/A
TTC9C	ENST00000316461.4	tetratricopeptide repeat domain 9C	475	1	0	0	1	0	mmu-miR-706	-0.24	-0.24	N/A
EVI5	ENST00000370331.1	ecotropic viral integration site 5	172	1	1	0	0	1	mmu-miR-706	-0.24	-0.3	N/A
SYNGR2	ENST00000589711.1	synaptogyrin 2	466	3	0	1	2	1	mmu-miR-706	-0.24	-0.35	N/A
C10orf91	ENST00000392630.3	chromosome 10 open reading frame 91	5	1	0	1	0	0	mmu-miR-706	-0.24	-0.24	N/A
B4GALT4	ENST00000467604.1	UDP-Gal:betaGlcNAc beta 1,4- galactosyltransferase, polypeptide 4	196	2	1	0	1	1	mmu-miR-706	-0.24	-0.24	N/A
CSRNP3	ENST00000314499.7	cysteine-serine-rich nuclear protein 3	24	3	0	1	2	6	mmu-miR-706	-0.24	-0.24	N/A
BAALC	ENST00000438105.2	brain and acute leukemia, cytoplasmic	137	2	0	1	1	1	mmu-miR-706	-0.24	-0.32	N/A
FAM169B	ENST00000558256.1	family with sequence similarity 169, member B	5	1	0	1	0	2	mmu-miR-706	-0.24	-0.24	N/A
RASSF4	ENST00000374417.2	Ras association (RalGDS/AF-6) domain family member 4	515	3	1	1	1	0	mmu-miR-706	-0.24	-0.3	N/A
EID1	ENST00000530028.2	EP300 interacting inhibitor of differentiation 1	6579	1	0	1	0	1	mmu-miR-706	-0.24	-0.24	N/A
RP11-9B6.1	ENST00000504213.1	HCG2045747; Uncharacterized protein	5	1	0	0	1	0	mmu-miR-706	-0.24	-0.24	N/A
CDC42SE2	ENST00000360515.3	CDC42 small effector 2	1057	2	1	0	1	2	mmu-miR-706	-0.24	-0.28	N/A
TMTC2	ENST00000321196.3	transmembrane and tetratricopeptide repeat containing 2	173	2	0	0	2	2	mmu-miR-706	-0.24	-0.24	N/A
GPR116	ENST00000283296.7	G protein-coupled receptor 116	5	1	1	0	0	1	mmu-miR-706	-0.24	-0.24	N/A
MRTO4	ENST00000330263.4	mRNA turnover 4 homolog (S. cerevisiae)	2127	2	0	1	1	1	mmu-miR-706	-0.24	-0.28	N/A
RP11-770J1.4	ENST00000532619.1		5	2	0	1	1	1	mmu-miR-706	-0.24	-0.24	N/A
MEPCE	ENST00000310512.2	methylphosphate capping enzyme	1024	1	0	1	0	0	mmu-miR-706	-0.24	-0.24	N/A
EREG	ENST00000244869.2	epiregulin	5	1	0	0	1	1	mmu-miR-706	-0.24	-0.24	N/A
CCL4L2	ENST00000394463.2	chemokine (C-C motif) ligand 4-like 2	0	1	0	1	0	0	mmu-miR-706	-0.23	-0.23	N/A
LPCAT3	ENST00000261407.4	lysophosphatidylcholine acyltransferase 3	1339	1	0	1	0	0	mmu-miR-706	-0.23	-0.23	N/A
TAF7L	ENST00000372907.3	TAF7-like RNA polymerase II, TATA box binding protein (TBP)-associated factor, 50kDa	51	1	0	1	0	1	mmu-miR-706	-0.23	-0.23	N/A
KRT10	ENST00000269576.5	keratin 10	576	2	0	0	2	0	mmu-miR-706	-0.23	-0.24	N/A
KIAA1257	ENST00000511438.1	KIAA1257	5	1	1	0	0	0	mmu-miR-706	-0.23	-0.23	N/A
RP11-1070N10.3	ENST00000554161.1	Uncharacterized protein	5	1	0	1	0	0	mmu-miR-706	-0.23	-0.23	N/A
GOSR1	ENST00000225724.5	golgi SNAP receptor complex member 1	668	1	1	0	0	0	mmu-miR-706	-0.23	-0.23	N/A
FUT9	ENST00000302103.5	fucosyltransferase 9 (alpha (1,3) fucosyltransferase)	5	3	0	0	3	5	mmu-miR-706	-0.23	-0.23	N/A
LYRM2	ENST00000520318.1	LYR motif containing 2	305	1	0	1	0	0	mmu-miR-706	-0.23	-0.24	N/A
PIGR	ENST00000356495.4	polymeric immunoglobulin receptor	13	2	1	1	0	1	mmu-miR-706	-0.23	-0.23	N/A
RAB27B	ENST00000262094.5	RAB27B, member RAS oncogene family	5	2	1	0	1	2	mmu-miR-706	-0.23	-0.23	N/A
MS4A4A	ENST00000337908.4	membrane-spanning 4-domains, subfamily A, member 4A	5	1	0	1	0	0	mmu-miR-706	-0.23	-0.23	N/A
CBWD5	ENST00000377384.1	COBW domain containing 5	5	1	0	1	0	0	mmu-miR-706	-0.23	-0.23	N/A
ADIPOQ	ENST00000412955.2	adiponectin, C1Q and collagen domain containing	5	1	0	1	0	0	mmu-miR-706	-0.23	-0.23	N/A
LSM6	ENST00000502781.1	LSM6 homolog, U6 small nuclear RNA associated (S. cerevisiae)	660	2	0	2	0	1	mmu-miR-706	-0.23	-0.43	N/A
MTPN	ENST00000393085.3	myotrophin	1296	1	1	0	0	2	mmu-miR-706	-0.23	-0.23	N/A
AF131215.5	ENST00000400102.3		5	1	0	0	1	0	mmu-miR-706	-0.23	-0.23	N/A
C3orf52	ENST00000431717.2	chromosome 3 open reading frame 52	402	2	1	0	1	0	mmu-miR-706	-0.23	-0.32	N/A
RPL11	ENST00000374550.3	ribosomal protein L11	9383	1	0	0	1	0	mmu-miR-706	-0.23	-0.23	N/A
PPP3R2	ENST00000374806.1	protein phosphatase 3, regulatory subunit B, beta	5	4	0	1	3	0	mmu-miR-706	-0.23	-0.23	N/A
LYRM7	ENST00000507584.1	LYR motif containing 7	217	1	0	1	0	1	mmu-miR-706	-0.23	-0.32	N/A
PARP16	ENST00000261888.6	poly (ADP-ribose) polymerase family, member 16	97	2	1	0	1	0	mmu-miR-706	-0.23	-0.23	N/A
C9orf57	ENST00000377024.3	chromosome 9 open reading frame 57	5	1	0	1	0	0	mmu-miR-706	-0.23	-0.23	N/A
GRIA4	ENST00000527669.1	glutamate receptor, ionotropic, AMPA 4	7	2	0	1	1	1	mmu-miR-706	-0.23	-0.23	N/A
PPP1R1C	ENST00000409137.3	protein phosphatase 1, regulatory (inhibitor) subunit 1C	5	1	1	0	0	2	mmu-miR-706	-0.23	-0.23	N/A
TSPAN18	ENST00000340160.3	tetraspanin 18	332	1	1	0	0	2	mmu-miR-706	-0.22	-0.28	N/A
HOXA4	ENST00000360046.5	homeobox A4	55	1	0	1	0	0	mmu-miR-706	-0.22	-0.22	N/A
SEC14L5	ENST00000251170.7	SEC14-like 5 (S. cerevisiae)	5	2	1	0	1	2	mmu-miR-706	-0.22	-0.22	N/A
AP001816.1	ENST00000527564.1	Uncharacterized protein	476	1	0	0	1	0	mmu-miR-706	-0.22	-0.27	N/A
FAM109B	ENST00000321753.3	family with sequence similarity 109, member B	78	1	1	0	0	1	mmu-miR-706	-0.22	-0.22	N/A
COX7C	ENST00000509578.1	cytochrome c oxidase subunit VIIc	387	2	1	1	0	0	mmu-miR-706	-0.22	-0.48	N/A
DSG4	ENST00000359747.4	desmoglein 4	5	1	1	0	0	0	mmu-miR-706	-0.22	-0.22	N/A
KCNN3	ENST00000271915.4	potassium intermediate/small conductance calcium-activated channel, subfamily N, member 3	5	4	0	3	1	1	mmu-miR-706	-0.22	-0.22	N/A
ZNF383	ENST00000352998.3	zinc finger protein 383	147	2	0	2	0	1	mmu-miR-706	-0.22	-0.33	N/A
PAH	ENST00000553106.1	phenylalanine hydroxylase	433	1	0	0	1	2	mmu-miR-706	-0.22	-0.32	N/A
NCOA4	ENST00000452682.1	nuclear receptor coactivator 4	1665	2	1	0	1	0	mmu-miR-706	-0.22	-0.22	N/A
HDAC8	ENST00000439122.2	histone deacetylase 8	24	2	1	0	1	0	mmu-miR-706	-0.22	-0.22	N/A
MYLK4	ENST00000268446.5	myosin light chain kinase family, member 4	5	2	1	1	0	0	mmu-miR-706	-0.22	-0.22	N/A
RP11-111M22.2	ENST00000530460.1	Homo sapiens putative uncharacterized protein FLJ37770-like (LOC100506127), mRNA.	18	2	1	0	1	0	mmu-miR-706	-0.22	-0.3	N/A
MSRB3	ENST00000308259.5	methionine sulfoxide reductase B3	83	3	0	1	2	2	mmu-miR-706	-0.22	-0.23	N/A
SYT15	ENST00000374323.4	synaptotagmin XV	5	1	1	0	0	2	mmu-miR-706	-0.22	-0.22	N/A
C1GALT1	ENST00000223122.3	core 1 synthase, glycoprotein-N-acetylgalactosamine 3-beta-galactosyltransferase, 1	44	1	1	0	0	1	mmu-miR-706	-0.22	-0.23	N/A
CNPY1	ENST00000321736.5	canopy FGF signaling regulator 1	10	3	0	1	2	0	mmu-miR-706	-0.22	-0.26	N/A
TP53INP1	ENST00000448464.2	tumor protein p53 inducible nuclear protein 1	39	2	1	1	0	5	mmu-miR-706	-0.22	-0.58	N/A
USP27X	ENST00000508866.2	ubiquitin specific peptidase 27, X-linked	260	1	0	0	1	1	mmu-miR-706	-0.22	-0.22	N/A
ITPR1	ENST00000302640.8	inositol 1,4,5-trisphosphate receptor, type 1	1022	1	0	1	0	2	mmu-miR-706	-0.22	-0.33	N/A
PARM1	ENST00000513238.1	prostate androgen-regulated mucin-like protein 1	161	1	1	0	0	1	mmu-miR-706	-0.22	-0.34	N/A
HSPA2	ENST00000394709.1	heat shock 70kDa protein 2	600	2	0	1	1	4	mmu-miR-706	-0.22	-0.25	N/A
UVRAG	ENST00000356136.3	UV radiation resistance associated	116	1	1	0	0	1	mmu-miR-706	-0.22	-0.23	N/A
SERPINB13	ENST00000344731.5	serpin peptidase inhibitor, clade B (ovalbumin), member 13	5	1	0	1	0	0	mmu-miR-706	-0.22	-0.22	N/A
BPNT1	ENST00000322067.7	3'(2'), 5'-bisphosphate nucleotidase 1	201	1	0	1	0	0	mmu-miR-706	-0.22	-0.22	N/A
BAG1	ENST00000472232.3	BCL2-associated athanogene	8934	2	0	1	1	1	mmu-miR-706	-0.22	-0.27	N/A
PIK3C2G	ENST00000433979.1	phosphatidylinositol-4-phosphate 3-kinase, catalytic subunit type 2 gamma	5	1	0	1	0	2	mmu-miR-706	-0.22	-0.22	N/A
HEATR2	ENST00000297440.6	HEAT repeat containing 2	6248	1	1	0	0	0	mmu-miR-706	-0.22	-0.22	N/A
CALM1	ENST00000356978.4	calmodulin 1 (phosphorylase kinase, delta)	4046	1	1	0	0	2	mmu-miR-706	-0.22	-0.22	N/A
CBWD1	ENST00000382393.1	COBW domain containing 1	5	1	0	1	0	0	mmu-miR-706	-0.22	-0.22	N/A
SLC39A9	ENST00000031146.4	solute carrier family 39, member 9	824	1	0	1	0	3	mmu-miR-706	-0.22	-0.22	N/A
TBL2	ENST00000305632.5	transducin (beta)-like 2	990	2	0	1	1	0	mmu-miR-706	-0.22	-0.22	N/A
CNTF	ENST00000361987.4	ciliary neurotrophic factor	46	2	1	0	1	0	mmu-miR-706	-0.22	-0.24	N/A
KIAA0825	ENST00000329378.7	KIAA0825	52	1	0	1	0	0	mmu-miR-706	-0.21	-0.21	N/A
TPD52L3	ENST00000344545.5	tumor protein D52-like 3	5	1	0	1	0	0	mmu-miR-706	-0.21	-0.21	N/A
NYX	ENST00000342595.2	nyctalopin	5	1	0	1	0	0	mmu-miR-706	-0.21	-0.21	N/A
CRYGC	ENST00000282141.3	crystallin, gamma C	5	1	0	0	1	0	mmu-miR-706	-0.21	-0.21	N/A
SLC12A8	ENST00000430155.2	solute carrier family 12, member 8	11	1	1	0	0	0	mmu-miR-706	-0.21	-0.21	N/A
CXCL2	ENST00000508487.2	chemokine (C-X-C motif) ligand 2	5	1	0	1	0	0	mmu-miR-706	-0.21	-0.21	N/A
GLT8D1	ENST00000478968.2	glycosyltransferase 8 domain containing 1	229	1	0	1	0	0	mmu-miR-706	-0.21	-0.21	N/A
IRF9	ENST00000396864.3	interferon regulatory factor 9	390	1	0	1	0	0	mmu-miR-706	-0.21	-0.21	N/A
TGOLN2	ENST00000377386.3	trans-golgi network protein 2	1914	4	2	2	0	2	mmu-miR-706	-0.21	-0.23	N/A
SOCS4	ENST00000395472.2	suppressor of cytokine signaling 4	336	1	0	0	1	3	mmu-miR-706	-0.21	-0.34	N/A
DDIT4L	ENST00000273990.2	DNA-damage-inducible transcript 4-like	87	1	1	0	0	0	mmu-miR-706	-0.21	-0.24	N/A
IL33	ENST00000381434.3	interleukin 33	8	1	1	0	0	3	mmu-miR-706	-0.21	-0.21	N/A
TLR2	ENST00000260010.6	toll-like receptor 2	5	1	0	1	0	0	mmu-miR-706	-0.21	-0.21	N/A
NDUFAB1	ENST00000007516.3	NADH dehydrogenase (ubiquinone) 1, alpha/beta subcomplex, 1, 8kDa	6144	2	0	1	1	0	mmu-miR-706	-0.21	-0.4	N/A
CEACAM1	ENST00000403444.3	carcinoembryonic antigen-related cell adhesion molecule 1 (biliary glycoprotein)	925	2	0	1	1	1	mmu-miR-706	-0.21	-0.21	N/A
CCDC152	ENST00000361970.5	coiled-coil domain containing 152	5	1	0	1	0	5	mmu-miR-706	-0.21	-0.21	N/A
RQCD1	ENST00000295701.5	RCD1 required for cell differentiation1 homolog (S. pombe)	1534	1	0	0	1	0	mmu-miR-706	-0.21	-0.21	N/A
CHGA	ENST00000216492.5	chromogranin A (parathyroid secretory protein 1)	7	1	0	1	0	0	mmu-miR-706	-0.21	-0.21	N/A
NGB	ENST00000298352.4	neuroglobin	5	1	1	0	0	0	mmu-miR-706	-0.21	-0.21	N/A
PACRGL	ENST00000502374.1	PARK2 co-regulated-like	314	1	1	0	0	2	mmu-miR-706	-0.21	-0.28	N/A
PIGN	ENST00000357637.5	phosphatidylinositol glycan anchor biosynthesis, class N	211	2	2	0	0	2	mmu-miR-706	-0.21	-0.57	N/A
PRELID2	ENST00000334744.4	PRELI domain containing 2	63	2	0	0	2	3	mmu-miR-706	-0.21	-0.32	N/A
PURA	ENST00000331327.3	purine-rich element binding protein A	367	2	0	1	1	2	mmu-miR-706	-0.21	-0.21	N/A
CCL4L1	ENST00000586598.1	chemokine (C-C motif) ligand 4-like 1	5	1	0	1	0	0	mmu-miR-706	-0.21	-0.21	N/A
DCAF7	ENST00000310827.4	DDB1 and CUL4 associated factor 7	3289	2	0	1	1	5	mmu-miR-706	-0.21	-0.21	N/A
GEMIN7	ENST00000270257.4	gem (nuclear organelle) associated protein 7	329	1	0	1	0	0	mmu-miR-706	-0.21	-0.23	N/A
TRIM50	ENST00000333149.2	tripartite motif containing 50	5	1	0	0	1	0	mmu-miR-706	-0.21	-0.21	N/A
NUDT6	ENST00000304430.5	nudix (nucleoside diphosphate linked moiety X)-type motif 6	109	1	0	0	1	0	mmu-miR-706	-0.21	-0.21	N/A
ASCL4	ENST00000342331.4	achaete-scute complex homolog 4 (Drosophila)	5	1	0	1	0	0	mmu-miR-706	-0.21	-0.21	N/A
AGXT2	ENST00000231420.6	alanine--glyoxylate aminotransferase 2	75	1	1	0	0	0	mmu-miR-706	-0.21	-0.23	N/A
CELF2	ENST00000315874.4	CUGBP, Elav-like family member 2	56	4	0	1	3	1	mmu-miR-706	-0.21	-0.41	N/A
PDAP1	ENST00000350498.3	PDGFA associated protein 1	208	1	0	1	0	0	mmu-miR-706	-0.21	-0.21	N/A
SKAP2	ENST00000345317.2	src kinase associated phosphoprotein 2	1085	2	0	2	0	0	mmu-miR-706	-0.21	-0.21	N/A
RP11-169F17.1	ENST00000581862.1	Protein LOC400655	5	2	0	0	2	0	mmu-miR-706	-0.21	-0.21	N/A
SLC28A3	ENST00000376238.4	solute carrier family 28 (concentrative nucleoside transporter), member 3	14	1	1	0	0	1	mmu-miR-706	-0.21	-0.21	N/A
AC104472.1	ENST00000399242.2	CDNA FLJ26134 fis, clone TMS03713; Uncharacterized protein	5	1	0	0	1	1	mmu-miR-706	-0.21	-0.21	N/A
CHD9	ENST00000566029.1	chromodomain helicase DNA binding protein 9	447	1	0	0	1	1	mmu-miR-706	-0.21	-0.21	N/A
PTP4A1	ENST00000370651.3	protein tyrosine phosphatase type IVA, member 1	5740	2	0	1	1	0	mmu-miR-706	-0.21	-0.29	N/A
HOXC8	ENST00000040584.4	homeobox C8	5	2	0	2	0	1	mmu-miR-706	-0.2	-0.2	N/A
PRKG2	ENST00000395578.1	protein kinase, cGMP-dependent, type II	15	2	0	2	0	1	mmu-miR-706	-0.2	-0.2	N/A
JAG1	ENST00000254958.5	jagged 1	421	2	0	1	1	0	mmu-miR-706	-0.2	-0.21	N/A
ENO4	ENST00000409522.1	enolase family member 4	5	1	0	1	0	0	mmu-miR-706	-0.2	-0.2	N/A
ERLIN1	ENST00000421367.2	ER lipid raft associated 1	86	2	1	0	1	0	mmu-miR-706	-0.2	-0.22	N/A
MLLT11	ENST00000368921.3	myeloid/lymphoid or mixed-lineage leukemia (trithorax homolog, Drosophila); translocated to, 11	308	1	0	1	0	0	mmu-miR-706	-0.2	-0.24	N/A
SHOC2	ENST00000369452.4	soc-2 suppressor of clear homolog (C. elegans)	437	2	1	1	0	2	mmu-miR-706	-0.2	-0.33	N/A
SLC35B4	ENST00000378509.4	solute carrier family 35 (UDP-xylose/UDP-N-acetylglucosamine transporter), member B4	899	2	0	2	0	1	mmu-miR-706	-0.2	-0.21	N/A
ZCCHC18	ENST00000537356.3	zinc finger, CCHC domain containing 18	17	1	0	1	0	1	mmu-miR-706	-0.2	-0.2	N/A
POLR3G	ENST00000504930.1	polymerase (RNA) III (DNA directed) polypeptide G (32kD)	67	2	0	1	1	2	mmu-miR-706	-0.2	-0.2	N/A
RP11-723O4.6	ENST00000508239.1	Uncharacterized protein FLJ43738	5	1	1	0	0	0	mmu-miR-706	-0.2	-0.2	N/A
EYA1	ENST00000388742.4	eyes absent homolog 1 (Drosophila)	222	4	0	1	3	0	mmu-miR-706	-0.2	-0.21	N/A
ATF7IP2	ENST00000396559.1	activating transcription factor 7 interacting protein 2	50	1	0	1	0	1	mmu-miR-706	-0.2	-0.2	N/A
C1orf204	ENST00000368102.1	chromosome 1 open reading frame 204	5	1	0	1	0	0	mmu-miR-706	-0.2	-0.2	N/A
GALNT1	ENST00000269195.5	UDP-N-acetyl-alpha-D-galactosamine:polypeptide N-acetylgalactosaminyltransferase 1 (GalNAc-T1)	2466	2	2	0	0	1	mmu-miR-706	-0.2	-0.36	N/A
DPT	ENST00000367817.3	dermatopontin	5	2	0	1	1	0	mmu-miR-706	-0.2	-0.2	N/A
MARCH8	ENST00000453424.2	membrane-associated ring finger (C3HC4) 8, E3 ubiquitin protein ligase	48	2	1	0	1	0	mmu-miR-706	-0.2	-0.2	N/A
PCDHB6	ENST00000231136.1	protocadherin beta 6	5	1	0	1	0	0	mmu-miR-706	-0.2	-0.2	N/A
LURAP1L	ENST00000319264.3	leucine rich adaptor protein 1-like	266	1	0	0	1	1	mmu-miR-706	-0.2	-0.2	N/A
CCDC50	ENST00000392455.3	coiled-coil domain containing 50	961	2	2	0	0	4	mmu-miR-706	-0.2	-0.26	N/A
EMP1	ENST00000256951.5	epithelial membrane protein 1	814	2	0	1	1	3	mmu-miR-706	-0.2	-0.21	N/A
CYP21A2	ENST00000418967.2	cytochrome P450, family 21, subfamily A, polypeptide 2	5	1	0	1	0	0	mmu-miR-706	-0.2	-0.2	N/A
ARFIP1	ENST00000451320.2	ADP-ribosylation factor interacting protein 1	275	1	0	1	0	0	mmu-miR-706	-0.2	-0.2	N/A
PPP1R12A	ENST00000261207.5	protein phosphatase 1, regulatory subunit 12A	276	2	1	1	0	0	mmu-miR-706	-0.2	-0.22	N/A
LY6H	ENST00000430474.2	lymphocyte antigen 6 complex, locus H	5	1	0	1	0	0	mmu-miR-706	-0.2	-0.2	N/A
SRL	ENST00000399609.3	sarcalumenin	5	3	0	3	0	2	mmu-miR-706	-0.2	-0.2	N/A
GPD1L	ENST00000282541.5	glycerol-3-phosphate dehydrogenase 1-like	130	3	0	2	1	0	mmu-miR-706	-0.2	-0.22	N/A
C5orf51	ENST00000381647.2	chromosome 5 open reading frame 51	124	3	1	1	1	5	mmu-miR-706	-0.2	-0.2	N/A
ANKRD10	ENST00000375758.5	ankyrin repeat domain 10	37	1	0	1	0	0	mmu-miR-706	-0.2	-0.2	N/A
TBX5	ENST00000349716.5	T-box 5	68	2	1	1	0	1	mmu-miR-706	-0.2	-0.23	N/A
HMGA2	ENST00000403681.2	high mobility group AT-hook 2	8021	1	1	0	0	2	mmu-miR-706	-0.2	-0.2	N/A
CCDC43	ENST00000457422.2	coiled-coil domain containing 43	36	1	0	1	0	0	mmu-miR-706	-0.2	-0.2	N/A
SUCNR1	ENST00000362032.5	succinate receptor 1	5	1	0	1	0	0	mmu-miR-706	-0.2	-0.2	N/A
ELF5	ENST00000532417.1	E74-like factor 5 (ets domain transcription factor)	5	1	0	1	0	0	mmu-miR-706	-0.2	-0.2	N/A
UBA3	ENST00000415609.2	ubiquitin-like modifier activating enzyme 3	96	1	0	1	0	0	mmu-miR-706	-0.2	-0.24	N/A
ACBD3	ENST00000366812.5	acyl-CoA binding domain containing 3	828	1	0	1	0	1	mmu-miR-706	-0.2	-0.25	N/A
CYB5B	ENST00000512062.1	cytochrome b5 type B (outer mitochondrial membrane)	2472	2	0	1	1	1	mmu-miR-706	-0.2	-0.2	N/A
FAM53C	ENST00000513056.1	family with sequence similarity 53, member C	592	1	1	0	0	0	mmu-miR-706	-0.2	-0.2	N/A
TRANK1	ENST00000428977.2	tetratricopeptide repeat and ankyrin repeat containing 1	140	1	1	0	0	0	mmu-miR-706	-0.2	-0.2	N/A
OCM	ENST00000242104.5	oncomodulin	5	1	0	0	1	0	mmu-miR-706	-0.2	-0.2	N/A
MGME1	ENST00000377710.5	mitochondrial genome maintenance exonuclease 1	41	1	1	0	0	0	mmu-miR-706	-0.2	-0.2	N/A
SPOCK3	ENST00000357154.3	sparc/osteonectin, cwcv and kazal-like domains proteoglycan (testican) 3	46	3	0	1	2	0	mmu-miR-706	-0.2	-0.22	N/A
MYEOV	ENST00000308946.3	myeloma overexpressed	14	1	0	0	1	0	mmu-miR-706	-0.2	-0.2	N/A
H2AFX	ENST00000530167.1	H2A histone family, member X	1339	1	0	1	0	1	mmu-miR-706	-0.19	-0.19	N/A
LRRC19	ENST00000380055.5	leucine rich repeat containing 19	5	1	0	1	0	1	mmu-miR-706	-0.19	-0.19	N/A
CYP2C18	ENST00000285979.6	cytochrome P450, family 2, subfamily C, polypeptide 18	5	1	0	1	0	1	mmu-miR-706	-0.19	-0.19	N/A
GRK7	ENST00000264952.2	G protein-coupled receptor kinase 7	5	1	0	1	0	0	mmu-miR-706	-0.19	-0.19	N/A
PITX2	ENST00000306732.3	paired-like homeodomain 2	75	1	0	1	0	0	mmu-miR-706	-0.19	-0.19	N/A
NAE1	ENST00000359087.4	NEDD8 activating enzyme E1 subunit 1	1252	1	0	0	1	0	mmu-miR-706	-0.19	-0.19	N/A
DCAF12	ENST00000361264.4	DDB1 and CUL4 associated factor 12	2075	2	1	1	0	0	mmu-miR-706	-0.19	-0.19	N/A
RPL36A-HNRNPH2	ENST00000409170.3	RPL36A-HNRNPH2 readthrough	85	2	1	0	1	0	mmu-miR-706	-0.19	-0.2	N/A
HERC4	ENST00000277817.6	HECT and RLD domain containing E3 ubiquitin protein ligase 4	1138	1	0	1	0	0	mmu-miR-706	-0.19	-0.19	N/A
HSPB1	ENST00000248553.6	heat shock 27kDa protein 1	2322	1	0	0	1	0	mmu-miR-706	-0.19	-0.19	N/A
C4orf26	ENST00000311623.4	chromosome 4 open reading frame 26	5	1	0	1	0	1	mmu-miR-706	-0.19	-0.19	N/A
NFKBIZ	ENST00000394054.2	nuclear factor of kappa light polypeptide gene enhancer in B-cells inhibitor, zeta	236	2	0	2	0	0	mmu-miR-706	-0.19	-0.19	N/A
RAPH1	ENST00000319170.5	Ras association (RalGDS/AF-6) and pleckstrin homology domains 1	126	3	1	0	2	2	mmu-miR-706	-0.19	-0.2	N/A
C2orf68	ENST00000306336.5	chromosome 2 open reading frame 68	565	3	0	2	1	4	mmu-miR-706	-0.19	-0.38	N/A
TUBB	ENST00000327892.8	tubulin, beta class I	133	1	0	0	1	4	mmu-miR-706	-0.19	-0.2	N/A
OCM2	ENST00000257627.4	oncomodulin 2	5	1	0	0	1	0	mmu-miR-706	-0.19	-0.19	N/A
TSPAN3	ENST00000267970.4	tetraspanin 3	9328	1	0	1	0	0	mmu-miR-706	-0.19	-0.2	N/A
RBMX2	ENST00000305536.6	RNA binding motif protein, X-linked 2	139	1	0	1	0	0	mmu-miR-706	-0.19	-0.23	N/A
MOB4	ENST00000233892.4	MOB family member 4, phocein	123	2	2	0	0	1	mmu-miR-706	-0.19	-0.28	N/A
CTNNA3	ENST00000433211.2	catenin (cadherin-associated protein), alpha 3	5	7	0	5	2	2	mmu-miR-706	-0.19	-0.19	N/A
SEC62	ENST00000337002.4	SEC62 homolog (S. cerevisiae)	746	3	0	1	2	2	mmu-miR-706	-0.19	-0.47	N/A
GALC	ENST00000261304.2	galactosylceramidase	94	1	1	0	0	0	mmu-miR-706	-0.19	-0.19	N/A
C12orf61	ENST00000408887.2	chromosome 12 open reading frame 61	5	1	0	1	0	0	mmu-miR-706	-0.19	-0.19	N/A
DDAH1	ENST00000535924.2	dimethylarginine dimethylaminohydrolase 1	46	1	1	0	0	4	mmu-miR-706	-0.19	-0.19	N/A
C5orf15	ENST00000231512.3	chromosome 5 open reading frame 15	988	1	1	0	0	0	mmu-miR-706	-0.19	-0.19	N/A
GPATCH3	ENST00000361720.5	G patch domain containing 3	11	1	0	1	0	0	mmu-miR-706	-0.19	-0.19	N/A
SP9	ENST00000394967.2	Sp9 transcription factor	79	3	0	1	2	0	mmu-miR-706	-0.19	-0.25	N/A
NDUFV1	ENST00000415352.2	NADH dehydrogenase (ubiquinone) flavoprotein 1, 51kDa	30108	1	0	0	1	0	mmu-miR-706	-0.19	-0.19	N/A
KCNC3	ENST00000376959.2	potassium voltage-gated channel, Shaw-related subfamily, member 3	5	2	0	1	1	0	mmu-miR-706	-0.19	-0.19	N/A
DMBX1	ENST00000360032.3	diencephalon/mesencephalon homeobox 1	31	1	0	1	0	1	mmu-miR-706	-0.19	-0.19	N/A
TEX11	ENST00000374333.2	testis expressed 11	5	1	0	0	1	0	mmu-miR-706	-0.19	-0.19	N/A
LIPH	ENST00000296252.4	lipase, member H	18	1	1	0	0	0	mmu-miR-706	-0.19	-0.19	N/A
OTUD3	ENST00000375120.3	OTU domain containing 3	438	3	1	2	0	0	mmu-miR-706	-0.19	-0.19	N/A
GSG2	ENST00000325418.4	germ cell associated 2 (haspin)	393	1	0	1	0	0	mmu-miR-706	-0.19	-0.19	N/A
NES	ENST00000368223.3	nestin	385	1	0	1	0	0	mmu-miR-706	-0.19	-0.19	N/A
NCEH1	ENST00000475381.1	neutral cholesterol ester hydrolase 1	1779	1	1	0	0	1	mmu-miR-706	-0.18	-0.19	N/A
PIWIL1	ENST00000245255.3	piwi-like RNA-mediated gene silencing 1	5	1	1	0	0	1	mmu-miR-706	-0.18	-0.18	N/A
CCDC24	ENST00000372318.3	coiled-coil domain containing 24	66	1	0	1	0	0	mmu-miR-706	-0.18	-0.18	N/A
TRIM40	ENST00000396581.1	tripartite motif containing 40	5	1	0	1	0	0	mmu-miR-706	-0.18	-0.18	N/A
LILRB3	ENST00000391750.1	leukocyte immunoglobulin-like receptor, subfamily B (with TM and ITIM domains), member 3	5	2	0	0	2	0	mmu-miR-706	-0.18	-0.18	N/A
PELI1	ENST00000358912.4	pellino E3 ubiquitin protein ligase 1	134	2	0	2	0	2	mmu-miR-706	-0.18	-0.34	N/A
LYSMD4	ENST00000409796.1	LysM, putative peptidoglycan-binding, domain containing 4	1344	2	0	1	1	0	mmu-miR-706	-0.18	-0.19	N/A
SMCO3	ENST00000316048.2	single-pass membrane protein with coiled-coil domains 3	5	1	0	1	0	0	mmu-miR-706	-0.18	-0.18	N/A
ZGLP1	ENST00000403903.3	zinc finger, GATA-like protein 1	7	1	0	1	0	0	mmu-miR-706	-0.18	-0.18	N/A
PRND	ENST00000305817.2	prion protein 2 (dublet)	5	1	0	1	0	1	mmu-miR-706	-0.18	-0.18	N/A
CYP2W1	ENST00000340150.6	cytochrome P450, family 2, subfamily W, polypeptide 1	5	1	0	1	0	0	mmu-miR-706	-0.18	-0.18	N/A
PRRG3	ENST00000370353.3	proline rich Gla (G-carboxyglutamic acid) 3 (transmembrane)	5	5	0	1	4	1	mmu-miR-706	-0.18	-0.18	N/A
INCENP	ENST00000394818.3	inner centromere protein antigens 135/155kDa	1299	1	0	1	0	0	mmu-miR-706	-0.18	-0.18	N/A
AC139426.2	ENST00000435655.2	Uncharacterized protein; cDNA FLJ52611	5	1	0	1	0	0	mmu-miR-706	-0.18	-0.18	N/A
GABRG2	ENST00000356592.3	gamma-aminobutyric acid (GABA) A receptor, gamma 2	24	2	0	1	1	0	mmu-miR-706	-0.18	-0.19	N/A
PGPEP1	ENST00000597431.2	pyroglutamyl-peptidase I	82	1	0	1	0	2	mmu-miR-706	-0.18	-0.25	N/A
ASAH2	ENST00000395526.4	N-acylsphingosine amidohydrolase (non-lysosomal ceramidase) 2	5	6	0	2	4	3	mmu-miR-706	-0.18	-0.18	N/A
UHMK1	ENST00000538489.1	U2AF homology motif (UHM) kinase 1	48	4	0	3	1	3	mmu-miR-706	-0.18	-0.32	N/A
SLC50A1	ENST00000368404.4	solute carrier family 50 (sugar efflux transporter), member 1	3317	1	0	0	1	0	mmu-miR-706	-0.18	-0.18	N/A
TIGIT	ENST00000486257.1	T cell immunoreceptor with Ig and ITIM domains	5	2	0	1	1	1	mmu-miR-706	-0.18	-0.18	N/A
BCL2	ENST00000398117.1	B-cell CLL/lymphoma 2	55	2	0	2	0	0	mmu-miR-706	-0.18	-0.2	N/A
COLCA1	ENST00000532918.1	colorectal cancer associated 1	5	1	0	1	0	0	mmu-miR-706	-0.18	-0.18	N/A
ACSL6	ENST00000379264.2	acyl-CoA synthetase long-chain family member 6	7	3	0	2	1	2	mmu-miR-706	-0.18	-0.21	N/A
NPLOC4	ENST00000572760.1	nuclear protein localization 4 homolog (S. cerevisiae)	1360	1	0	1	0	2	mmu-miR-706	-0.18	-0.21	N/A
SPSB4	ENST00000310546.2	splA/ryanodine receptor domain and SOCS box containing 4	419	1	0	1	0	1	mmu-miR-706	-0.18	-0.18	N/A
NUDT13	ENST00000372997.3	nudix (nucleoside diphosphate linked moiety X)-type motif 13	10	1	0	1	0	0	mmu-miR-706	-0.18	-0.18	N/A
SOWAHC	ENST00000356454.3	sosondowah ankyrin repeat domain family member C	431	1	1	0	0	0	mmu-miR-706	-0.18	-0.2	N/A
JAKMIP1	ENST00000282924.5	janus kinase and microtubule interacting protein 1	5	1	0	1	0	0	mmu-miR-706	-0.18	-0.18	N/A
TMPRSS12	ENST00000551456.1	transmembrane (C-terminal) protease, serine 12	5	2	0	1	1	1	mmu-miR-706	-0.18	-0.18	N/A
ZNF436	ENST00000314011.4	zinc finger protein 436	73	3	1	1	1	1	mmu-miR-706	-0.18	-0.18	N/A
GMPS	ENST00000496455.2	guanine monphosphate synthase	867	3	1	1	1	3	mmu-miR-706	-0.18	-0.19	N/A
IFIT2	ENST00000371826.3	interferon-induced protein with tetratricopeptide repeats 2	9	1	0	1	0	1	mmu-miR-706	-0.18	-0.18	N/A
AMBN	ENST00000322937.6	ameloblastin (enamel matrix protein)	5	1	0	0	1	2	mmu-miR-706	-0.18	-0.18	N/A
MAP1LC3B	ENST00000268607.5	microtubule-associated protein 1 light chain 3 beta	18	1	0	1	0	1	mmu-miR-706	-0.18	-0.21	N/A
FAM210A	ENST00000322247.3	family with sequence similarity 210, member A	222	2	1	1	0	1	mmu-miR-706	-0.18	-0.25	N/A
ENAH	ENST00000366844.3	enabled homolog (Drosophila)	415	4	1	1	2	2	mmu-miR-706	-0.18	-0.22	N/A
PPP1R18	ENST00000399199.3	protein phosphatase 1, regulatory subunit 18	265	1	0	1	0	0	mmu-miR-706	-0.18	-0.18	N/A
C1orf21	ENST00000235307.6	chromosome 1 open reading frame 21	935	4	0	3	1	0	mmu-miR-706	-0.18	-0.23	N/A
CD226	ENST00000581982.1	CD226 molecule	8	3	1	2	0	2	mmu-miR-706	-0.18	-0.53	N/A
CHI3L1	ENST00000255409.3	chitinase 3-like 1 (cartilage glycoprotein-39)	16	1	0	1	0	0	mmu-miR-706	-0.18	-0.18	N/A
GABRA3	ENST00000370314.4	gamma-aminobutyric acid (GABA) A receptor, alpha 3	55	2	1	0	1	0	mmu-miR-706	-0.18	-0.18	N/A
ZFP42	ENST00000326866.4	ZFP42 zinc finger protein	5	1	0	0	1	0	mmu-miR-706	-0.18	-0.18	N/A
ITM2C	ENST00000326407.6	integral membrane protein 2C	67220	1	0	1	0	2	mmu-miR-706	-0.18	-0.18	N/A
IGF1	ENST00000337514.6	insulin-like growth factor 1 (somatomedin C)	19	3	0	2	1	4	mmu-miR-706	-0.18	-0.53	N/A
FMO2	ENST00000441535.1	flavin containing monooxygenase 2 (non-functional)	5	2	2	0	0	1	mmu-miR-706	-0.18	-0.18	N/A
CCM2L	ENST00000262659.8	cerebral cavernous malformation 2-like	7	1	0	1	0	0	mmu-miR-706	-0.18	-0.18	N/A
PEX10	ENST00000288774.3	peroxisomal biogenesis factor 10	347	1	0	1	0	0	mmu-miR-706	-0.18	-0.18	N/A
NRM	ENST00000376420.5	nurim (nuclear envelope membrane protein)	74	1	0	1	0	1	mmu-miR-706	-0.18	-0.19	N/A
CDCA4	ENST00000336219.3	cell division cycle associated 4	194	1	0	1	0	0	mmu-miR-706	-0.18	-0.24	N/A
ARPC5	ENST00000359856.6	actin related protein 2/3 complex, subunit 5, 16kDa	677	1	0	1	0	0	mmu-miR-706	-0.18	-0.18	N/A
ADRB1	ENST00000369295.2	adrenoceptor beta 1	12	1	0	1	0	1	mmu-miR-706	-0.18	-0.18	N/A
PKD2	ENST00000237596.2	polycystic kidney disease 2 (autosomal dominant)	915	2	1	0	1	2	mmu-miR-706	-0.18	-0.18	N/A
RP11-204N11.1	ENST00000555187.1	Uncharacterized protein	5	1	0	0	1	0	mmu-miR-706	-0.18	-0.18	N/A
ASB14	ENST00000487349.1	ankyrin repeat and SOCS box containing 14	5	1	0	1	0	1	mmu-miR-706	-0.18	-0.18	N/A
DMKN	ENST00000472252.2	dermokine	660	2	0	2	0	0	mmu-miR-706	-0.18	-0.18	N/A
CDH5	ENST00000341529.3	cadherin 5, type 2 (vascular endothelium)	8	1	0	1	0	1	mmu-miR-706	-0.17	-0.17	N/A
FNTB	ENST00000246166.2	farnesyltransferase, CAAX box, beta	13	2	0	1	1	0	mmu-miR-706	-0.17	-0.17	N/A
TEX261	ENST00000272438.4	testis expressed 261	359	1	0	1	0	1	mmu-miR-706	-0.17	-0.24	N/A
CSNK1A1	ENST00000261798.5	casein kinase 1, alpha 1	769	2	0	2	0	0	mmu-miR-706	-0.17	-0.23	N/A
YWHAQ	ENST00000381844.4	tyrosine 3-monooxygenase/tryptophan 5-monooxygenase activation protein, theta polypeptide	473	1	0	1	0	1	mmu-miR-706	-0.17	-0.18	N/A
TCEANC	ENST00000380600.1	transcription elongation factor A (SII) N-terminal and central domain containing	21	1	0	0	1	1	mmu-miR-706	-0.17	-0.19	N/A
RAD51L3-RFFL	ENST00000593039.1	Uncharacterized protein	670	3	0	2	1	4	mmu-miR-706	-0.17	-0.22	N/A
PLEKHF2	ENST00000315367.3	pleckstrin homology domain containing, family F (with FYVE domain) member 2	286	2	0	1	1	0	mmu-miR-706	-0.17	-0.17	N/A
UNC5CL	ENST00000244565.3	unc-5 homolog C (C. elegans)-like	25	1	0	1	0	1	mmu-miR-706	-0.17	-0.17	N/A
EPM2A	ENST00000367519.3	epilepsy, progressive myoclonus type 2A, Lafora disease (laforin)	197	1	0	1	0	2	mmu-miR-706	-0.17	-0.19	N/A
URB1	ENST00000382751.3	URB1 ribosome biogenesis 1 homolog (S. cerevisiae)	667	1	0	1	0	0	mmu-miR-706	-0.17	-0.17	N/A
SVOP	ENST00000299134.5	SV2 related protein homolog (rat)	8	1	0	1	0	0	mmu-miR-706	-0.17	-0.17	N/A
PKDREJ	ENST00000253255.5	polycystin (PKD) family receptor for egg jelly	5	1	1	0	0	0	mmu-miR-706	-0.17	-0.17	N/A
SLC2A2	ENST00000314251.3	solute carrier family 2 (facilitated glucose transporter), member 2	5	1	1	0	0	0	mmu-miR-706	-0.17	-0.17	N/A
RNF146	ENST00000356799.2	ring finger protein 146	1504	1	0	1	0	0	mmu-miR-706	-0.17	-0.17	N/A
KLHDC8A	ENST00000367155.3	kelch domain containing 8A	8	1	0	1	0	0	mmu-miR-706	-0.17	-0.17	N/A
AC090186.1	ENST00000415643.1	Uncharacterized protein	5	1	0	0	1	0	mmu-miR-706	-0.17	-0.17	N/A
C14orf2	ENST00000553430.1	chromosome 14 open reading frame 2	1228	1	0	1	0	0	mmu-miR-706	-0.17	-0.17	N/A
ARFGEF1	ENST00000262215.3	ADP-ribosylation factor guanine nucleotide-exchange factor 1 (brefeldin A-inhibited)	70	1	0	1	0	0	mmu-miR-706	-0.17	-0.17	N/A
TMEM56	ENST00000370203.4	transmembrane protein 56	113	3	0	2	1	1	mmu-miR-706	-0.17	-0.23	N/A
AQP11	ENST00000313578.3	aquaporin 11	75	2	0	0	2	1	mmu-miR-706	-0.17	-0.23	N/A
RUFY4	ENST00000344321.7	RUN and FYVE domain containing 4	5	1	0	1	0	0	mmu-miR-706	-0.17	-0.17	N/A
UQCRC2	ENST00000268379.4	ubiquinol-cytochrome c reductase core protein II	170	1	0	0	1	0	mmu-miR-706	-0.17	-0.17	N/A
NRXN1	ENST00000342183.5	neurexin 1	5	2	1	0	1	1	mmu-miR-706	-0.17	-0.17	N/A
IL3	ENST00000296870.2	interleukin 3 (colony-stimulating factor, multiple)	5	1	0	1	0	0	mmu-miR-706	-0.17	-0.17	N/A
MYRFL	ENST00000547771.2	myelin regulatory factor-like	10	1	0	1	0	0	mmu-miR-706	-0.17	-0.17	N/A
TFDP1	ENST00000375370.5	transcription factor Dp-1	8913	1	0	1	0	2	mmu-miR-706	-0.17	-0.17	N/A
CHKB	ENST00000406938.2	choline kinase beta	129	1	0	1	0	0	mmu-miR-706	-0.17	-0.2	N/A
C12orf66	ENST00000544871.1	chromosome 12 open reading frame 66	98	1	1	0	0	1	mmu-miR-706	-0.17	-0.24	N/A
ST8SIA4	ENST00000231461.5	ST8 alpha-N-acetyl-neuraminide alpha-2,8-sialyltransferase 4	5	1	0	1	0	2	mmu-miR-706	-0.17	-0.17	N/A
CWF19L1	ENST00000354105.4	CWF19-like 1, cell cycle control (S. pombe)	31	1	0	1	0	0	mmu-miR-706	-0.17	-0.21	N/A
CEP85L	ENST00000368491.3	centrosomal protein 85kDa-like	14	1	0	1	0	1	mmu-miR-706	-0.17	-0.19	N/A
RNF152	ENST00000312828.3	ring finger protein 152	57	4	1	0	3	5	mmu-miR-706	-0.17	-0.2	N/A
DLX2	ENST00000234198.4	distal-less homeobox 2	653	2	0	0	2	1	mmu-miR-706	-0.17	-0.17	N/A
RAC2	ENST00000249071.6	ras-related C3 botulinum toxin substrate 2 (rho family, small GTP binding protein Rac2)	38	1	0	1	0	0	mmu-miR-706	-0.17	-0.17	N/A
CLEC4M	ENST00000357361.2	C-type lectin domain family 4, member M	5	1	0	1	0	0	mmu-miR-706	-0.17	-0.17	N/A
CCDC62	ENST00000253079.6	coiled-coil domain containing 62	5	1	0	1	0	0	mmu-miR-706	-0.17	-0.17	N/A
EFCAB2	ENST00000366523.1	EF-hand calcium binding domain 2	204	1	0	0	1	5	mmu-miR-706	-0.17	-0.31	N/A
LHFPL3	ENST00000535008.1	lipoma HMGIC fusion partner-like 3	5	2	0	0	2	0	mmu-miR-706	-0.17	-0.17	N/A
PCDHB11	ENST00000354757.3	protocadherin beta 11	12	1	0	0	1	0	mmu-miR-706	-0.17	-0.17	N/A
FAM155A	ENST00000375915.2	family with sequence similarity 155, member A	118	1	1	0	0	2	mmu-miR-706	-0.17	-0.17	N/A
IDS	ENST00000422081.2	Iduronate 2-sulfatase (Hunter syndrome), isoform CRA_e; Iduronate 2-sulfatase 14 kDa chain; cDNA FLJ42669 fis, clone BRAMY2022168, highly similar to IDURONATE 2-SULFATASE	810	3	1	0	2	2	mmu-miR-706	-0.17	-0.18	N/A
GTF2A1	ENST00000553612.1	general transcription factor IIA, 1, 19/37kDa	88	3	0	1	2	1	mmu-miR-706	-0.17	-0.18	N/A
DTL	ENST00000366991.4	denticleless E3 ubiquitin protein ligase homolog (Drosophila)	883	1	1	0	0	0	mmu-miR-706	-0.17	-0.19	N/A
LTF	ENST00000231751.4	lactotransferrin	5	1	0	1	0	0	mmu-miR-706	-0.17	-0.17	N/A
B9D2	ENST00000243578.3	B9 protein domain 2	37	1	0	0	1	0	mmu-miR-706	-0.17	-0.17	N/A
YWHAG	ENST00000307630.3	tyrosine 3-monooxygenase/tryptophan 5-monooxygenase activation protein, gamma polypeptide	5623	1	0	1	0	3	mmu-miR-706	-0.16	-0.17	N/A
RREB1	ENST00000379938.2	ras responsive element binding protein 1	340	2	0	1	1	3	mmu-miR-706	-0.16	-0.17	N/A
KPNA2	ENST00000330459.3	karyopherin alpha 2 (RAG cohort 1, importin alpha 1)	254	1	0	1	0	0	mmu-miR-706	-0.16	-0.28	N/A
ZNF202	ENST00000336139.4	zinc finger protein 202	704	2	1	0	1	1	mmu-miR-706	-0.16	-0.17	N/A
NDEL1	ENST00000402554.3	nudE neurodevelopment protein 1-like 1	396	1	1	0	0	2	mmu-miR-706	-0.16	-0.16	N/A
LCORL	ENST00000326877.4	ligand dependent nuclear receptor corepressor-like	194	5	2	1	2	0	mmu-miR-706	-0.16	-0.47	N/A
C1orf159	ENST00000379339.1	chromosome 1 open reading frame 159	179	1	0	1	0	0	mmu-miR-706	-0.16	-0.17	N/A
KBTBD7	ENST00000379483.3	kelch repeat and BTB (POZ) domain containing 7	362	1	1	0	0	2	mmu-miR-706	-0.16	-0.17	N/A
TRMT112	ENST00000535126.1	tRNA methyltransferase 11-2 homolog (S. cerevisiae)	283	2	0	1	1	0	mmu-miR-706	-0.16	-0.43	N/A
CDH19	ENST00000262150.2	cadherin 19, type 2	5	2	1	0	1	1	mmu-miR-706	-0.16	-0.16	N/A
RP11-382J12.1	ENST00000499227.2	Uncharacterized protein	5	2	0	0	2	0	mmu-miR-706	-0.16	-0.16	N/A
C4orf40	ENST00000344526.5	chromosome 4 open reading frame 40	5	1	0	0	1	1	mmu-miR-706	-0.16	-0.16	N/A
SMIM9	ENST00000369529.1	small integral membrane protein 9	5	1	0	0	1	0	mmu-miR-706	-0.16	-0.16	N/A
FAM3C	ENST00000359943.3	family with sequence similarity 3, member C	15	2	0	1	1	0	mmu-miR-706	-0.16	-0.16	N/A
TAF5L	ENST00000366675.3	TAF5-like RNA polymerase II, p300/CBP-associated factor (PCAF)-associated factor, 65kDa	5	1	0	1	0	0	mmu-miR-706	-0.16	-0.16	N/A
ZCCHC16	ENST00000340433.2	zinc finger, CCHC domain containing 16	5	1	1	0	0	0	mmu-miR-706	-0.16	-0.16	N/A
FAM120B	ENST00000476287.1	family with sequence similarity 120B	764	2	0	2	0	0	mmu-miR-706	-0.16	-0.2	N/A
RAB39B	ENST00000369454.3	RAB39B, member RAS oncogene family	10	1	1	0	0	0	mmu-miR-706	-0.16	-0.19	N/A
TMEM154	ENST00000304385.3	transmembrane protein 154	5	3	0	1	2	4	mmu-miR-706	-0.16	-0.16	N/A
PCDHB10	ENST00000239446.4	protocadherin beta 10	13	1	0	0	1	0	mmu-miR-706	-0.16	-0.16	N/A
UBE2QL1	ENST00000399816.3	ubiquitin-conjugating enzyme E2Q family-like 1	10	1	0	1	0	1	mmu-miR-706	-0.16	-0.16	N/A
LGR5	ENST00000266674.5	leucine-rich repeat containing G protein-coupled receptor 5	137	1	0	1	0	0	mmu-miR-706	-0.16	-0.17	N/A
TUSC5	ENST00000333813.3	tumor suppressor candidate 5	5	1	1	0	0	1	mmu-miR-706	-0.16	-0.16	N/A
TPD52	ENST00000379096.5	tumor protein D52	4585	1	0	1	0	2	mmu-miR-706	-0.16	-0.18	N/A
TSG101	ENST00000251968.3	tumor susceptibility 101	3978	1	0	0	1	0	mmu-miR-706	-0.16	-0.16	N/A
ACO2	ENST00000216254.4	aconitase 2, mitochondrial	6176	1	0	1	0	0	mmu-miR-706	-0.16	-0.16	N/A
MMRN2	ENST00000372027.5	multimerin 2	10	1	1	0	0	1	mmu-miR-706	-0.16	-0.16	N/A
IL20RB	ENST00000329582.4	interleukin 20 receptor beta	16	1	0	1	0	0	mmu-miR-706	-0.16	-0.16	N/A
RHOV	ENST00000220507.4	ras homolog family member V	125	1	0	0	1	0	mmu-miR-706	-0.16	-0.16	N/A
KRTAP11-1	ENST00000332378.4	keratin associated protein 11-1	5	1	0	0	1	0	mmu-miR-706	-0.16	-0.16	N/A
LRGUK	ENST00000285928.2	leucine-rich repeats and guanylate kinase domain containing	5	1	1	0	0	1	mmu-miR-706	-0.16	-0.16	N/A
AC174470.1	ENST00000457257.1		164	2	0	0	2	0	mmu-miR-706	-0.16	-0.16	N/A
BOC	ENST00000485230.1	BOC cell adhesion associated, oncogene regulated	159	1	0	0	1	0	mmu-miR-706	-0.16	-0.16	N/A
ENAM	ENST00000396073.3	enamelin	5	4	1	1	2	2	mmu-miR-706	-0.16	-0.16	N/A
FAM199X	ENST00000493442.1	family with sequence similarity 199, X-linked	856	2	0	1	1	3	mmu-miR-706	-0.16	-0.17	N/A
PIK3R6	ENST00000311434.9	phosphoinositide-3-kinase, regulatory subunit 6	5	1	1	0	0	0	mmu-miR-706	-0.16	-0.16	N/A
IER5L	ENST00000372491.2	immediate early response 5-like	24	1	0	1	0	0	mmu-miR-706	-0.16	-0.16	N/A
IZUMO4	ENST00000395307.2	IZUMO family member 4	5	1	0	0	1	0	mmu-miR-706	-0.16	-0.16	N/A
PPIC	ENST00000306442.4	peptidylprolyl isomerase C (cyclophilin C)	1030	1	0	0	1	0	mmu-miR-706	-0.16	-0.2	N/A
C2orf43	ENST00000440866.2	chromosome 2 open reading frame 43	398	3	0	1	2	1	mmu-miR-706	-0.16	-0.16	N/A
ZXDA	ENST00000358697.4	zinc finger, X-linked, duplicated A	25	2	0	0	2	4	mmu-miR-706	-0.16	-0.24	N/A
SLC6A14	ENST00000371900.4	solute carrier family 6 (amino acid transporter), member 14	5	1	0	1	0	1	mmu-miR-706	-0.16	-0.16	N/A
C1QC	ENST00000374640.4	complement component 1, q subcomponent, C chain	5	1	0	1	0	0	mmu-miR-706	-0.16	-0.16	N/A
HAS2	ENST00000303924.4	hyaluronan synthase 2	398	3	0	1	2	1	mmu-miR-706	-0.16	-0.21	N/A
ZNF488	ENST00000494156.1	zinc finger protein 488	61	1	0	1	0	0	mmu-miR-706	-0.16	-0.17	N/A
GHRHR	ENST00000326139.2	growth hormone releasing hormone receptor	5	1	0	0	1	1	mmu-miR-706	-0.16	-0.16	N/A
NCOA5	ENST00000290231.6	nuclear receptor coactivator 5	231	1	0	1	0	2	mmu-miR-706	-0.16	-0.16	N/A
LACTB	ENST00000413507.2	lactamase, beta	746	1	0	1	0	0	mmu-miR-706	-0.16	-0.17	N/A
DCBLD1	ENST00000338728.5	discoidin, CUB and LCCL domain containing 1	876	2	1	0	1	1	mmu-miR-706	-0.16	-0.16	N/A
SLBP	ENST00000429429.2	stem-loop binding protein	1181	1	0	0	1	0	mmu-miR-706	-0.15	-0.15	N/A
HNF4G	ENST00000396423.2	hepatocyte nuclear factor 4, gamma	5	2	1	0	1	0	mmu-miR-706	-0.15	-0.15	N/A
HSPE1-MOB4	ENST00000604458.1	HSPE1-MOB4 readthrough	123	2	2	0	0	1	mmu-miR-706	-0.15	-0.23	N/A
BTBD7	ENST00000334746.5	BTB (POZ) domain containing 7	590	3	0	2	1	2	mmu-miR-706	-0.15	-0.18	N/A
ZBTB26	ENST00000373656.3	zinc finger and BTB domain containing 26	83	1	1	0	0	2	mmu-miR-706	-0.15	-0.16	N/A
C17orf96	ENST00000325814.5	chromosome 17 open reading frame 96	19	1	0	1	0	2	mmu-miR-706	-0.15	-0.15	N/A
SNAP25	ENST00000254976.2	synaptosomal-associated protein, 25kDa	54	2	0	0	2	3	mmu-miR-706	-0.15	-0.15	N/A
RFFL	ENST00000315249.7	ring finger and FYVE-like domain containing E3 ubiquitin protein ligase	670	3	0	2	1	4	mmu-miR-706	-0.15	-0.19	N/A
GRIN2A	ENST00000562109.1	glutamate receptor, ionotropic, N-methyl D-aspartate 2A	5	7*	0	4	2	1	mmu-miR-706	-0.15	-0.28	N/A
INPP1	ENST00000322522.4	inositol polyphosphate-1-phosphatase	525	1	0	0	1	0	mmu-miR-706	-0.15	-0.15	N/A
KBTBD8	ENST00000295568.4	kelch repeat and BTB (POZ) domain containing 8	22	1	1	0	0	0	mmu-miR-706	-0.15	-0.15	N/A
EPHB1	ENST00000398015.3	EPH receptor B1	27	2	0	2	0	2	mmu-miR-706	-0.15	-0.15	N/A
ZC2HC1B	ENST00000237275.6	zinc finger, C2HC-type containing 1B	11	1	0	0	1	0	mmu-miR-706	-0.15	-0.15	N/A
CCDC136	ENST00000297788.4	coiled-coil domain containing 136	23	1	0	1	0	0	mmu-miR-706	-0.15	-0.15	N/A
SORD	ENST00000267814.9	sorbitol dehydrogenase	5	2	0	1	1	2	mmu-miR-706	-0.15	-0.15	N/A
KLHDC10	ENST00000335420.5	kelch domain containing 10	347	3	0	2	1	0	mmu-miR-706	-0.15	-0.18	N/A
CYP7B1	ENST00000310193.3	cytochrome P450, family 7, subfamily B, polypeptide 1	53	2	1	0	1	0	mmu-miR-706	-0.15	-0.17	N/A
TMEM151B	ENST00000451188.2	transmembrane protein 151B	5	2	0	2	0	0	mmu-miR-706	-0.15	-0.15	N/A
PXT1	ENST00000454782.2	peroxisomal, testis specific 1	5	1	0	0	1	0	mmu-miR-706	-0.15	-0.15	N/A
ERI2	ENST00000569729.1	ERI1 exoribonuclease family member 2	96	1	0	1	0	1	mmu-miR-706	-0.15	-0.15	N/A
KLHL25	ENST00000337975.5	kelch-like family member 25	98	1	1	0	0	0	mmu-miR-706	-0.15	-0.15	N/A
ZNHIT6	ENST00000431532.2	zinc finger, HIT-type containing 6	201	1	1	0	0	0	mmu-miR-706	-0.15	-0.15	N/A
PLIN2	ENST00000411567.1	perilipin 2	887	1	0	1	0	0	mmu-miR-706	-0.15	-0.17	N/A
ZFAND6	ENST00000261749.6	zinc finger, AN1-type domain 6	11	1	0	0	1	1	mmu-miR-706	-0.15	-0.15	N/A
CRKL	ENST00000354336.3	v-crk avian sarcoma virus CT10 oncogene homolog-like	2142	3	0	1	2	0	mmu-miR-706	-0.15	-0.15	N/A
CXADR	ENST00000400169.1	coxsackie virus and adenovirus receptor	88	1	1	0	0	1	mmu-miR-706	-0.15	-0.51	N/A
SYNPO2L	ENST00000372873.4	synaptopodin 2-like	5	1	0	1	0	1	mmu-miR-706	-0.15	-0.15	N/A
PRRG4	ENST00000257836.3	proline rich Gla (G-carboxyglutamic acid) 4 (transmembrane)	47	2	1	0	1	0	mmu-miR-706	-0.15	-0.22	N/A
FHL1	ENST00000394155.2	four and a half LIM domains 1	239	1	1	0	0	2	mmu-miR-706	-0.15	-0.19	N/A
KCNV1	ENST00000524391.1	potassium channel, subfamily V, member 1	5	2	0	1	1	2	mmu-miR-706	-0.15	-0.15	N/A
HIF1AN	ENST00000299163.6	hypoxia inducible factor 1, alpha subunit inhibitor	1545	2	1	1	0	4	mmu-miR-706	-0.15	-0.18	N/A
DACH2	ENST00000373131.1	dachshund homolog 2 (Drosophila)	5	1	0	1	0	0	mmu-miR-706	-0.15	-0.15	N/A
GATA1	ENST00000376670.3	GATA binding protein 1 (globin transcription factor 1)	5	1	0	1	0	0	mmu-miR-706	-0.15	-0.15	N/A
NCAM2	ENST00000400546.1	neural cell adhesion molecule 2	64	3	0	1	2	1	mmu-miR-706	-0.15	-0.16	N/A
GDF6	ENST00000287020.5	growth differentiation factor 6	14	1	1	0	0	1	mmu-miR-706	-0.15	-0.18	N/A
LANCL1	ENST00000443314.1	LanC lantibiotic synthetase component C-like 1 (bacterial)	3395	1	0	1	0	1	mmu-miR-706	-0.15	-0.15	N/A
TM9SF3	ENST00000371142.4	transmembrane 9 superfamily member 3	1030	2	0	1	1	3	mmu-miR-706	-0.15	-0.15	N/A
RTKN2	ENST00000373789.3	rhotekin 2	192	2	1	1	0	1	mmu-miR-706	-0.15	-0.16	N/A
MTMR9	ENST00000221086.3	myotubularin related protein 9	400	1	1	0	0	2	mmu-miR-706	-0.15	-0.15	N/A
NUDT5	ENST00000491614.1	nudix (nucleoside diphosphate linked moiety X)-type motif 5	808	1	0	1	0	0	mmu-miR-706	-0.15	-0.15	N/A
SOX7	ENST00000304501.1	SRY (sex determining region Y)-box 7	47	1	1	0	0	1	mmu-miR-706	-0.15	-0.15	N/A
ATPIF1	ENST00000465645.1	ATPase inhibitory factor 1	15846	1	0	1	0	3	mmu-miR-706	-0.15	-0.15	N/A
CD99L2	ENST00000370377.3	CD99 molecule-like 2	303	1	0	0	1	1	mmu-miR-706	-0.15	-0.15	N/A
UBQLN1	ENST00000376395.4	ubiquilin 1	471	2	1	0	1	0	mmu-miR-706	-0.15	-0.19	N/A
NID1	ENST00000366595.3	nidogen 1	303	2	1	1	0	1	mmu-miR-706	-0.15	-0.15	N/A
NOTCH2NL	ENST00000369340.3	notch 2 N-terminal like	5	1	0	1	0	1	mmu-miR-706	-0.15	-0.15	N/A
NTF3	ENST00000423158.3	neurotrophin 3	154	1	0	0	1	0	mmu-miR-706	-0.15	-0.15	N/A
CBLN1	ENST00000219197.6	cerebellin 1 precursor	12	1	0	1	0	0	mmu-miR-706	-0.15	-0.15	N/A
SKP2	ENST00000274255.6	S-phase kinase-associated protein 2, E3 ubiquitin protein ligase	340	1	0	1	0	0	mmu-miR-706	-0.15	-0.15	N/A
GJB2	ENST00000382848.4	gap junction protein, beta 2, 26kDa	50	1	0	1	0	0	mmu-miR-706	-0.15	-0.15	N/A
IL6R	ENST00000344086.4	interleukin 6 receptor	13	3	1	1	1	1	mmu-miR-706	-0.15	-0.15	N/A
KCNC4	ENST00000369787.3	potassium voltage-gated channel, Shaw-related subfamily, member 4	138	1	0	1	0	0	mmu-miR-706	-0.15	-0.15	N/A
ATHL1	ENST00000409548.2	ATH1, acid trehalase-like 1 (yeast)	314	1	0	1	0	0	mmu-miR-706	-0.15	-0.21	N/A
USP36	ENST00000542802.3	ubiquitin specific peptidase 36	192	1	0	1	0	0	mmu-miR-706	-0.15	-0.15	N/A
ERMAP	ENST00000372514.3	erythroblast membrane-associated protein (Scianna blood group)	121	2	0	2	0	1	mmu-miR-706	-0.14	-0.14	N/A
LYPD6	ENST00000334166.4	LY6/PLAUR domain containing 6	261	2	0	1	1	2	mmu-miR-706	-0.14	-0.14	N/A
ACE2	ENST00000252519.3	angiotensin I converting enzyme 2	5	1	0	0	1	1	mmu-miR-706	-0.14	-0.14	N/A
AKT1	ENST00000554581.1	v-akt murine thymoma viral oncogene homolog 1	214	1	0	1	0	0	mmu-miR-706	-0.14	-0.14	N/A
SLC35F4	ENST00000556826.1	solute carrier family 35, member F4	5	1	0	0	1	0	mmu-miR-706	-0.14	-0.14	N/A
RLIM	ENST00000332687.6	ring finger protein, LIM domain interacting	662	2	0	2	0	5	mmu-miR-706	-0.14	-0.14	N/A
TMCO1	ENST00000392129.6	transmembrane and coiled-coil domains 1	4447	1	0	0	1	0	mmu-miR-706	-0.14	-0.14	N/A
RPE	ENST00000429907.1	ribulose-5-phosphate-3-epimerase	333	1	0	1	0	1	mmu-miR-706	-0.14	-0.15	N/A
NRN1	ENST00000244766.2	neuritin 1	45	1	0	1	0	1	mmu-miR-706	-0.14	-0.25	N/A
ACKR3	ENST00000272928.3	atypical chemokine receptor 3	991	1	0	0	1	0	mmu-miR-706	-0.14	-0.14	N/A
CCR9	ENST00000357632.2	chemokine (C-C motif) receptor 9	5	1	0	0	1	1	mmu-miR-706	-0.14	-0.14	N/A
SCIMP	ENST00000574081.1	SLP adaptor and CSK interacting membrane protein	5	1	0	0	1	0	mmu-miR-706	-0.14	-0.14	N/A
TAOK2	ENST00000308893.4	TAO kinase 2	136	1	0	1	0	0	mmu-miR-706	-0.14	-0.14	N/A
IDE	ENST00000265986.6	insulin-degrading enzyme	446	2	0	1	1	0	mmu-miR-706	-0.14	-0.19	N/A
RP11-724O16.1	ENST00000513963.1	Bardet-Biedl syndrome 5 protein; Uncharacterized protein	18	2	0	1	1	0	mmu-miR-706	-0.14	-0.17	N/A
SLK	ENST00000335753.4	STE20-like kinase	260	3	0	1	2	1	mmu-miR-706	-0.14	-0.18	N/A
TST	ENST00000403892.3	thiosulfate sulfurtransferase (rhodanese)	61	1	0	0	1	0	mmu-miR-706	-0.14	-0.16	N/A
NUP155	ENST00000231498.3	nucleoporin 155kDa	814	3	1	1	1	0	mmu-miR-706	-0.14	-0.28	N/A
RAB35	ENST00000534951.1	RAB35, member RAS oncogene family	1051	1	1	0	0	0	mmu-miR-706	-0.14	-0.14	N/A
ICA1L	ENST00000392237.2	islet cell autoantigen 1,69kDa-like	82	2	0	1	1	0	mmu-miR-706	-0.14	-0.16	N/A
KAAG1	ENST00000274766.1	kidney associated antigen 1	5	1	0	1	0	0	mmu-miR-706	-0.14	-0.14	N/A
PAPOLG	ENST00000238714.3	poly(A) polymerase gamma	49	2	1	1	0	0	mmu-miR-706	-0.14	-0.15	N/A
HOXD13	ENST00000392539.3	homeobox D13	25	1	0	1	0	1	mmu-miR-706	-0.14	-0.15	N/A
RP6-24A23.6	ENST00000563887.1	Uncharacterized protein	937	1	0	1	0	0	mmu-miR-706	-0.14	-0.2	N/A
MAZ	ENST00000219782.6	MYC-associated zinc finger protein (purine-binding transcription factor)	1711	1	0	1	0	0	mmu-miR-706	-0.14	-0.14	N/A
TMEM199	ENST00000292114.3	transmembrane protein 199	739	1	0	0	1	0	mmu-miR-706	-0.14	-0.15	N/A
PHF12	ENST00000577226.1	PHD finger protein 12	307	2	1	0	1	0	mmu-miR-706	-0.14	-0.16	N/A
SLC8B1	ENST00000552014.1	solute carrier family 8 (sodium/lithium/calcium exchanger), member B1	34	1	1	0	0	0	mmu-miR-706	-0.14	-0.14	N/A
PURG	ENST00000475541.1	purine-rich element binding protein G	29	1	0	1	0	2	mmu-miR-706	-0.14	-0.14	N/A
C22orf26	ENST00000396008.2	chromosome 22 open reading frame 26	5	1	0	1	0	1	mmu-miR-706	-0.14	-0.14	N/A
SNAI2	ENST00000020945.1	snail family zinc finger 2	1233	1	0	0	1	1	mmu-miR-706	-0.14	-0.14	N/A
C3orf30	ENST00000295622.1	chromosome 3 open reading frame 30	5	1	0	0	1	0	mmu-miR-706	-0.14	-0.14	N/A
HLF	ENST00000226067.5	hepatic leukemia factor	15	3	1	2	0	2	mmu-miR-706	-0.14	-0.15	N/A
SMPX	ENST00000379494.3	small muscle protein, X-linked	19	1	0	0	1	0	mmu-miR-706	-0.14	-0.14	N/A
EMX2	ENST00000442245.4	empty spiracles homeobox 2	54	1	0	1	0	0	mmu-miR-706	-0.14	-0.16	N/A
AGO2	ENST00000220592.5	argonaute RISC catalytic component 2	350	2	0	1	1	4	mmu-miR-706	-0.14	-1.44	N/A
THAP11	ENST00000303596.1	THAP domain containing 11	1536	1	0	1	0	0	mmu-miR-706	-0.14	-0.14	N/A
KRTAP3-3	ENST00000391586.1	keratin associated protein 3-3	5	1	0	0	1	0	mmu-miR-706	-0.14	-0.14	N/A
RBM33	ENST00000341148.3	RNA binding motif protein 33	444	3	0	2	1	0	mmu-miR-706	-0.14	-0.16	N/A
GEM	ENST00000396194.2	GTP binding protein overexpressed in skeletal muscle	40	1	0	1	0	0	mmu-miR-706	-0.14	-0.14	N/A
CKS1B	ENST00000308987.5	CDC28 protein kinase regulatory subunit 1B	186	1	0	0	1	0	mmu-miR-706	-0.14	-0.14	N/A
FGA	ENST00000403106.3	fibrinogen alpha chain	1401	1	0	0	1	0	mmu-miR-706	-0.14	-0.14	N/A
FAM8A1	ENST00000259963.3	family with sequence similarity 8, member A1	1064	1	1	0	0	0	mmu-miR-706	-0.14	-0.14	N/A
PHTF2	ENST00000416283.2	putative homeodomain transcription factor 2	1730	1	1	0	0	0	mmu-miR-706	-0.14	-0.14	N/A
PTPRT	ENST00000373187.1	protein tyrosine phosphatase, receptor type, T	5	2	0	0	2	2	mmu-miR-706	-0.14	-0.14	N/A
GRIN2B	ENST00000609686.1	glutamate receptor, ionotropic, N-methyl D-aspartate 2B	5	6	2	2	2	16	mmu-miR-706	-0.14	-0.14	N/A
NMNAT3	ENST00000511444.1	nicotinamide nucleotide adenylyltransferase 3	12	2	0	2	0	0	mmu-miR-706	-0.14	-0.42	N/A
BCKDHB	ENST00000545529.1	branched chain keto acid dehydrogenase E1, beta polypeptide	143	2	1	1	0	0	mmu-miR-706	-0.14	-0.15	N/A
ASB15	ENST00000451558.1	ankyrin repeat and SOCS box containing 15	5	3	1	1	1	0	mmu-miR-706	-0.14	-0.17	N/A
TARDBP	ENST00000240185.3	TAR DNA binding protein	410	2	0	1	1	2	mmu-miR-706	-0.14	-0.14	N/A
CHM	ENST00000357749.2	choroideremia (Rab escort protein 1)	217	2	0	2	0	0	mmu-miR-706	-0.14	-0.14	N/A
DLG3	ENST00000194900.4	discs, large homolog 3 (Drosophila)	185	1	0	1	0	1	mmu-miR-706	-0.14	-0.14	N/A
PAK3	ENST00000372007.5	p21 protein (Cdc42/Rac)-activated kinase 3	8	5	0	3	2	2	mmu-miR-706	-0.14	-0.31	N/A
PREB	ENST00000260643.2	prolactin regulatory element binding	889	1	0	1	0	0	mmu-miR-706	-0.14	-0.14	N/A
MAGT1	ENST00000358075.6	magnesium transporter 1	937	2	0	0	2	1	mmu-miR-706	-0.14	-0.16	N/A
RBM24	ENST00000379052.5	RNA binding motif protein 24	43	2	0	1	1	0	mmu-miR-706	-0.14	-0.14	N/A
CPNE7	ENST00000268720.5	copine VII	26	1	0	1	0	0	mmu-miR-706	-0.14	-0.14	N/A
FBXO27	ENST00000292853.4	F-box protein 27	53	1	0	0	1	1	mmu-miR-706	-0.14	-0.14	N/A
UBE2H	ENST00000355621.3	ubiquitin-conjugating enzyme E2H	855	2	0	1	1	0	mmu-miR-706	-0.14	-0.17	N/A
POLR1D	ENST00000399697.3	polymerase (RNA) I polypeptide D, 16kDa	2372	2	0	0	2	0	mmu-miR-706	-0.14	-0.2	N/A
CDYL2	ENST00000570137.2	chromodomain protein, Y-like 2	239	3	1	0	2	3	mmu-miR-706	-0.14	-0.18	N/A
GPN2	ENST00000374135.4	GPN-loop GTPase 2	97	2	0	1	1	0	mmu-miR-706	-0.14	-0.16	N/A
GNAQ	ENST00000286548.4	guanine nucleotide binding protein (G protein), q polypeptide	47	3	1	2	0	1	mmu-miR-706	-0.14	-0.14	N/A
OR51E1	ENST00000396952.5	olfactory receptor, family 51, subfamily E, member 1	5	1	0	0	1	1	mmu-miR-706	-0.14	-0.14	N/A
IGDCC4	ENST00000352385.2	immunoglobulin superfamily, DCC subclass, member 4	12	3	2	1	0	1	mmu-miR-706	-0.14	-0.14	N/A
EDNRA	ENST00000339690.5	endothelin receptor type A	35	1	0	1	0	1	mmu-miR-706	-0.14	-0.14	N/A
RP11-796G6.2	ENST00000556973.1	Uncharacterized protein	40	1	0	0	1	0	mmu-miR-706	-0.14	-0.14	N/A
SEC24C	ENST00000345254.4	SEC24 family, member C (S. cerevisiae)	8215	1	1	0	0	1	mmu-miR-706	-0.14	-0.14	N/A
ISCA2	ENST00000554924.1	iron-sulfur cluster assembly 2	135	1	0	0	1	0	mmu-miR-706	-0.14	-0.14	N/A
ZBTB14	ENST00000357006.4	zinc finger and BTB domain containing 14	459	2	1	0	1	0	mmu-miR-706	-0.14	-0.39	N/A
DPY19L4	ENST00000414645.2	dpy-19-like 4 (C. elegans)	362	2	1	0	1	1	mmu-miR-706	-0.14	-0.14	N/A
ZBTB34	ENST00000319119.4	zinc finger and BTB domain containing 34	726	1	0	1	0	1	mmu-miR-706	-0.14	-0.14	N/A
UTS2B	ENST00000340524.5	urotensin 2B	13	1	0	0	1	0	mmu-miR-706	-0.14	-0.14	N/A
CPB1	ENST00000491148.1	carboxypeptidase B1 (tissue)	5	1	0	0	1	0	mmu-miR-706	-0.14	-0.14	N/A
FHOD3	ENST00000257209.4	formin homology 2 domain containing 3	5	1	0	1	0	0	mmu-miR-706	-0.14	-0.14	N/A
IL18R1	ENST00000409599.1	interleukin 18 receptor 1	40	1	0	1	0	0	mmu-miR-706	-0.14	-0.14	N/A
PNLIPRP3	ENST00000369230.3	pancreatic lipase-related protein 3	5	1	0	0	1	1	mmu-miR-706	-0.14	-0.14	N/A
C11orf44	ENST00000317019.2	chromosome 11 open reading frame 44	5	1	0	1	0	4	mmu-miR-706	-0.14	-0.14	N/A
RAB38	ENST00000243662.6	RAB38, member RAS oncogene family	11	1	0	1	0	0	mmu-miR-706	-0.14	-0.14	N/A
KLHL9	ENST00000359039.4	kelch-like family member 9	222	1	0	1	0	0	mmu-miR-706	-0.14	-0.14	N/A
SETD5	ENST00000402198.1	SET domain containing 5	48	1	0	1	0	0	mmu-miR-706	-0.14	-0.14	N/A
PRDX2	ENST00000301522.2	peroxiredoxin 2	7500	1	0	0	1	0	mmu-miR-706	-0.13	-0.14	N/A
WNT5B	ENST00000397196.2	wingless-type MMTV integration site family, member 5B	92	2	0	1	1	0	mmu-miR-706	-0.13	-0.15	N/A
SYT6	ENST00000607941.1	synaptotagmin VI	5	1	0	1	0	1	mmu-miR-706	-0.13	-0.14	N/A
DYM	ENST00000442713.2	dymeclin	547	1	0	1	0	0	mmu-miR-706	-0.13	-0.17	N/A
SLC15A3	ENST00000227880.3	solute carrier family 15 (oligopeptide transporter), member 3	5	1	0	0	1	0	mmu-miR-706	-0.13	-0.13	N/A
TLR7	ENST00000380659.3	toll-like receptor 7	5	1	0	1	0	1	mmu-miR-706	-0.13	-0.13	N/A
RNGTT	ENST00000369485.4	RNA guanylyltransferase and 5'-phosphatase	1384	3	0	0	3	0	mmu-miR-706	-0.13	-0.13	N/A
TRPM6	ENST00000360774.1	transient receptor potential cation channel, subfamily M, member 6	21	2	0	1	1	0	mmu-miR-706	-0.13	-0.13	N/A
ZBTB37	ENST00000367701.5	zinc finger and BTB domain containing 37	213	1	0	0	1	8	mmu-miR-706	-0.13	-0.15	N/A
MRPL50	ENST00000374865.4	mitochondrial ribosomal protein L50	56	1	0	0	1	1	mmu-miR-706	-0.13	-0.13	N/A
APIP	ENST00000395787.3	APAF1 interacting protein	185	1	0	0	1	0	mmu-miR-706	-0.13	-0.13	N/A
TXNDC11	ENST00000283033.5	thioredoxin domain containing 11	135	1	0	0	1	0	mmu-miR-706	-0.13	-0.13	N/A
UBALD2	ENST00000327490.6	UBA-like domain containing 2	506	1	0	1	0	0	mmu-miR-706	-0.13	-0.26	N/A
GPR123	ENST00000607359.1	G protein-coupled receptor 123	5	2	1	1	0	1	mmu-miR-706	-0.13	-0.13	N/A
CTDSP1	ENST00000273062.2	CTD (carboxy-terminal domain, RNA polymerase II, polypeptide A) small phosphatase 1	1299	1	0	1	0	1	mmu-miR-706	-0.13	-0.13	N/A
CCL28	ENST00000361115.4	chemokine (C-C motif) ligand 28	5	1	0	0	1	1	mmu-miR-706	-0.13	-0.13	N/A
WDR44	ENST00000254029.3	WD repeat domain 44	392	1	0	0	1	0	mmu-miR-706	-0.13	-0.14	N/A
RAD21	ENST00000297338.2	RAD21 homolog (S. pombe)	5	1	0	1	0	0	mmu-miR-706	-0.13	-0.13	N/A
ISL1	ENST00000230658.7	ISL LIM homeobox 1	67	1	0	1	0	1	mmu-miR-706	-0.13	-0.13	N/A
KY	ENST00000508956.1	kyphoscoliosis peptidase	5	1	0	1	0	3	mmu-miR-706	-0.13	-0.13	N/A
PPM1H	ENST00000228705.6	protein phosphatase, Mg2+/Mn2+ dependent, 1H	45	1	0	1	0	2	mmu-miR-706	-0.13	-0.13	N/A
T	ENST00000296946.2	T, brachyury homolog (mouse)	23	1	0	1	0	0	mmu-miR-706	-0.13	-0.13	N/A
STAC	ENST00000273183.3	SH3 and cysteine rich domain	172	1	0	1	0	2	mmu-miR-706	-0.13	-0.14	N/A
KLHL3	ENST00000541417.1	kelch-like family member 3	40	1	0	1	0	1	mmu-miR-706	-0.13	-0.15	N/A
SNCA	ENST00000394989.2	synuclein, alpha (non A4 component of amyloid precursor)	476	1	0	0	1	0	mmu-miR-706	-0.13	-0.13	N/A
UNC79	ENST00000553484.1	unc-79 homolog (C. elegans)	5	1	1	0	0	0	mmu-miR-706	-0.13	-0.13	N/A
VPS26B	ENST00000281187.5	vacuolar protein sorting 26 homolog B (S. pombe)	1236	1	0	1	0	5	mmu-miR-706	-0.13	-0.14	N/A
TSPAN14	ENST00000429989.3	tetraspanin 14	239	2	0	1	1	2	mmu-miR-706	-0.13	-0.15	N/A
GLRA3	ENST00000274093.3	glycine receptor, alpha 3	5	1	0	0	1	3	mmu-miR-706	-0.13	-0.13	N/A
VGF	ENST00000249330.2	VGF nerve growth factor inducible	16	1	0	1	0	0	mmu-miR-706	-0.13	-0.13	N/A
RHNO1	ENST00000489288.2	RAD9-HUS1-RAD1 interacting nuclear orphan 1	786	1	0	0	1	0	mmu-miR-706	-0.13	-0.13	N/A
LPPR5	ENST00000370188.3	Lipid phosphate phosphatase-related protein type 5	23	3	1	0	2	0	mmu-miR-706	-0.13	-0.3	N/A
SNAP29	ENST00000215730.7	synaptosomal-associated protein, 29kDa	766	1	1	0	0	2	mmu-miR-706	-0.13	-0.28	N/A
RER1	ENST00000605895.1	RER1 retention in endoplasmic reticulum 1 homolog (S. cerevisiae)	2954	2	1	1	0	0	mmu-miR-706	-0.13	-0.25	N/A
STAU2	ENST00000522695.1	staufen double-stranded RNA binding protein 2	306	1	0	1	0	1	mmu-miR-706	-0.13	-0.16	N/A
DCPS	ENST00000263579.4	decapping enzyme, scavenger	320	1	0	1	0	1	mmu-miR-706	-0.13	-0.14	N/A
NPL	ENST00000367553.1	N-acetylneuraminate pyruvate lyase (dihydrodipicolinate synthase)	19	1	0	0	1	0	mmu-miR-706	-0.13	-0.13	N/A
BDP1	ENST00000380675.2	B double prime 1, subunit of RNA polymerase III transcription initiation factor IIIB	12	1	0	0	1	0	mmu-miR-706	-0.13	-0.13	N/A
RP11-762I7.5	ENST00000546837.1	Uncharacterized protein	5	1	0	0	1	0	mmu-miR-706	-0.13	-0.13	N/A
ANKRD11	ENST00000378330.2	ankyrin repeat domain 11	45	1	0	1	0	0	mmu-miR-706	-0.13	-0.13	N/A
TCEA1	ENST00000396401.3	transcription elongation factor A (SII), 1	20	2	0	0	2	1	mmu-miR-706	-0.13	-0.13	N/A
CLEC7A	ENST00000298523.5	C-type lectin domain family 7, member A	5	2	0	0	2	0	mmu-miR-706	-0.13	-0.14	N/A
CABP7	ENST00000216144.3	calcium binding protein 7	12	1	1	0	0	0	mmu-miR-706	-0.13	-0.13	N/A
TBC1D23	ENST00000344949.5	TBC1 domain family, member 23	238	1	0	1	0	1	mmu-miR-706	-0.13	-0.14	N/A
SYDE2	ENST00000341460.5	synapse defective 1, Rho GTPase, homolog 2 (C. elegans)	72	1	1	0	0	0	mmu-miR-706	-0.13	-0.14	N/A
KLHL41	ENST00000284669.1	kelch-like family member 41	18	2	0	1	1	0	mmu-miR-706	-0.13	-0.14	N/A
C1orf63	ENST00000243189.7	chromosome 1 open reading frame 63	914	1	0	1	0	0	mmu-miR-706	-0.13	-0.13	N/A
SYT10	ENST00000228567.3	synaptotagmin X	5	3	0	1	2	2	mmu-miR-706	-0.13	-0.13	N/A
GCSAM	ENST00000308910.4	germinal center-associated, signaling and motility	5	1	0	1	0	1	mmu-miR-706	-0.13	-0.13	N/A
PAX2	ENST00000370296.2	paired box 2	8	1	0	1	0	2	mmu-miR-706	-0.13	-0.13	N/A
H3F3A	ENST00000366813.1	H3 histone, family 3A	15	1	0	1	0	0	mmu-miR-706	-0.13	-0.13	N/A
THAP7	ENST00000215742.4	THAP domain containing 7	769	1	0	0	1	0	mmu-miR-706	-0.13	-0.13	N/A
TAOK3	ENST00000419821.2	TAO kinase 3	8	1	0	1	0	1	mmu-miR-706	-0.13	-0.14	N/A
CARKD	ENST00000309957.2	carbohydrate kinase domain containing	514	1	0	0	1	0	mmu-miR-706	-0.13	-0.13	N/A
CEP63	ENST00000337090.3	centrosomal protein 63kDa	191	1	0	0	1	1	mmu-miR-706	-0.13	-0.13	N/A
MIER3	ENST00000381226.3	mesoderm induction early response 1, family member 3	112	1	1	0	0	0	mmu-miR-706	-0.13	-0.13	N/A
ZNF25	ENST00000302609.7	zinc finger protein 25	11	1	0	1	0	0	mmu-miR-706	-0.13	-0.13	N/A
TNFSF10	ENST00000420541.2	tumor necrosis factor (ligand) superfamily, member 10	28	1	0	0	1	0	mmu-miR-706	-0.13	-0.13	N/A
RASSF7	ENST00000397582.3	Ras association (RalGDS/AF-6) domain family (N-terminal) member 7	147	2	0	1	1	0	mmu-miR-706	-0.13	-0.13	N/A
UBQLN2	ENST00000338222.5	ubiquilin 2	70	2	0	1	1	1	mmu-miR-706	-0.13	-0.13	N/A
HPS5	ENST00000396253.3	Hermansky-Pudlak syndrome 5	281	1	1	0	0	0	mmu-miR-706	-0.13	-0.13	N/A
MME	ENST00000460393.1	membrane metallo-endopeptidase	37	1	1	0	0	0	mmu-miR-706	-0.13	-0.13	N/A
ST6GALNAC6	ENST00000373146.1	ST6 (alpha-N-acetyl-neuraminyl-2,3-beta-galactosyl-1,3)-N-acetylgalactosaminide alpha-2,6-sialyltransferase 6	28	1	0	1	0	1	mmu-miR-706	-0.13	-0.13	N/A
PRIMA1	ENST00000393140.1	proline rich membrane anchor 1	5	1	1	0	0	1	mmu-miR-706	-0.13	-0.13	N/A
HNRNPH3	ENST00000265866.7	heterogeneous nuclear ribonucleoprotein H3 (2H9)	4505	1	1	0	0	0	mmu-miR-706	-0.13	-0.29	N/A
CACUL1	ENST00000369151.3	CDK2-associated, cullin domain 1	213	3	0	1	2	1	mmu-miR-706	-0.13	-0.14	N/A
LEPREL1	ENST00000319332.5	leprecan-like 1	875	1	1	0	0	1	mmu-miR-706	-0.13	-0.14	N/A
POC1B	ENST00000378528.2	POC1 centriolar protein B	61	1	0	1	0	1	mmu-miR-706	-0.13	-0.19	N/A
COPS2	ENST00000388901.5	COP9 signalosome subunit 2	11120	2	0	0	2	0	mmu-miR-706	-0.13	-0.24	N/A
METTL21A	ENST00000448823.2	methyltransferase like 21A	224	1	1	0	0	0	mmu-miR-706	-0.13	-0.37	N/A
HEYL	ENST00000372852.3	hairy/enhancer-of-split related with YRPW motif-like	37	1	0	0	1	1	mmu-miR-706	-0.13	-0.13	N/A
SUSD5	ENST00000309558.3	sushi domain containing 5	23	2	0	2	0	0	mmu-miR-706	-0.13	-0.13	N/A
PER2	ENST00000254658.3	period circadian clock 2	106	1	1	0	0	1	mmu-miR-706	-0.13	-0.13	N/A
MAP3K12	ENST00000267079.2	mitogen-activated protein kinase kinase kinase 12	61	2	1	1	0	0	mmu-miR-706	-0.13	-0.15	N/A
TOX	ENST00000361421.1	thymocyte selection-associated high mobility group box	139	2	1	1	0	0	mmu-miR-706	-0.13	-0.18	N/A
TNFRSF9	ENST00000377507.3	tumor necrosis factor receptor superfamily, member 9	16	1	1	0	0	0	mmu-miR-706	-0.13	-0.28	N/A
VTI1A	ENST00000393077.2	vesicle transport through interaction with t-SNAREs 1A	376	1	0	1	0	0	mmu-miR-706	-0.13	-0.15	N/A
CDK6	ENST00000265734.4	cyclin-dependent kinase 6	1116	3	0	2	1	4	mmu-miR-706	-0.13	-0.14	N/A
IZUMO3	ENST00000543880.2	IZUMO family member 3	5	1	0	1	0	0	mmu-miR-706	-0.12	-0.12	N/A
ST18	ENST00000276480.7	suppression of tumorigenicity 18 (breast carcinoma) (zinc finger protein)	5	1	0	1	0	1	mmu-miR-706	-0.12	-0.12	N/A
KBTBD11	ENST00000320248.3	kelch repeat and BTB (POZ) domain containing 11	173	1	0	1	0	2	mmu-miR-706	-0.12	-0.12	N/A
RUFY2	ENST00000388768.2	RUN and FYVE domain containing 2	15	1	0	1	0	0	mmu-miR-706	-0.12	-0.12	N/A
SLC6A5	ENST00000525748.1	solute carrier family 6 (neurotransmitter transporter), member 5	5	3	0	2	1	5	mmu-miR-706	-0.12	-0.12	N/A
PIK3R3	ENST00000262741.5	phosphoinositide-3-kinase, regulatory subunit 3 (gamma)	335	1	1	0	0	0	mmu-miR-706	-0.12	-0.14	N/A
CLDN6	ENST00000396925.1	claudin 6	17	2	0	0	2	0	mmu-miR-706	-0.12	-0.16	N/A
TCF7	ENST00000518915.1	transcription factor 7 (T-cell specific, HMG-box)	883	2	0	1	1	0	mmu-miR-706	-0.12	-0.13	N/A
B3GALNT2	ENST00000366600.3	beta-1,3-N-acetylgalactosaminyltransferase 2	106	2	0	1	1	1	mmu-miR-706	-0.12	-0.18	N/A
C21orf91	ENST00000400558.3	chromosome 21 open reading frame 91	998	2	0	1	1	1	mmu-miR-706	-0.12	-0.14	N/A
C2orf80	ENST00000341287.4	chromosome 2 open reading frame 80	5	1	0	0	1	0	mmu-miR-706	-0.12	-0.12	N/A
RIMS2	ENST00000507740.1	regulating synaptic membrane exocytosis 2	8	2	0	1	1	2	mmu-miR-706	-0.12	-0.12	N/A
ITGB6	ENST00000283249.2	integrin, beta 6	5	2	0	1	1	1	mmu-miR-706	-0.12	-0.12	N/A
CDK5RAP1	ENST00000473997.1	CDK5 regulatory subunit associated protein 1	1547	1	0	0	1	0	mmu-miR-706	-0.12	-0.12	N/A
DCBLD2	ENST00000326840.6	discoidin, CUB and LCCL domain containing 2	798	5	1	2	2	1	mmu-miR-706	-0.12	-0.17	N/A
RAD9A	ENST00000307980.2	RAD9 homolog A (S. pombe)	38	1	0	1	0	0	mmu-miR-706	-0.12	-0.13	N/A
CCDC58	ENST00000291458.5	coiled-coil domain containing 58	9	2	0	1	1	2	mmu-miR-706	-0.12	-0.34	N/A
NEK1	ENST00000439128.2	NIMA-related kinase 1	90	1	0	1	0	0	mmu-miR-706	-0.12	-0.12	N/A
EFCAB14	ENST00000371933.3	EF-hand calcium binding domain 14	264	4	1	2	1	1	mmu-miR-706	-0.12	-0.48	N/A
CMPK2	ENST00000256722.5	cytidine monophosphate (UMP-CMP) kinase 2, mitochondrial	13	1	1	0	0	0	mmu-miR-706	-0.12	-0.12	N/A
ZKSCAN1	ENST00000324306.6	zinc finger with KRAB and SCAN domains 1	1314	2	1	0	1	0	mmu-miR-706	-0.12	-0.12	N/A
ANKRD23	ENST00000318357.4	ankyrin repeat domain 23	9	2	0	1	1	2	mmu-miR-706	-0.12	-0.12	N/A
VAMP7	ENST00000286448.6	vesicle-associated membrane protein 7	5	1	0	0	1	2	mmu-miR-706	-0.12	-0.12	N/A
SOST	ENST00000301691.2	sclerostin	10	1	0	0	1	0	mmu-miR-706	-0.12	-0.12	N/A
RRAGB	ENST00000374941.4	Ras-related GTP binding B	804	1	0	0	1	0	mmu-miR-706	-0.12	-0.12	N/A
TOP1MT	ENST00000329245.4	topoisomerase (DNA) I, mitochondrial	600	1	0	0	1	0	mmu-miR-706	-0.12	-0.12	N/A
ZNF672	ENST00000306562.3	zinc finger protein 672	189	1	0	1	0	1	mmu-miR-706	-0.12	-0.12	N/A
NRP1	ENST00000374875.1	neuropilin 1	586	1	0	0	1	3	mmu-miR-706	-0.12	-0.19	N/A
ZNF516	ENST00000443185.2	zinc finger protein 516	311	3	1	2	0	0	mmu-miR-706	-0.12	-0.14	N/A
HCN1	ENST00000303230.4	hyperpolarization activated cyclic nucleotide-gated potassium channel 1	5	6	1	3	2	1	mmu-miR-706	-0.12	-0.2	N/A
LCLAT1	ENST00000309052.4	lysocardiolipin acyltransferase 1	397	1	0	1	0	1	mmu-miR-706	-0.12	-0.12	N/A
CHRNA7	ENST00000306901.3	cholinergic receptor, nicotinic, alpha 7 (neuronal)	5	2	1	1	0	1	mmu-miR-706	-0.12	-0.12	N/A
CSNK1G2	ENST00000255641.8	casein kinase 1, gamma 2	5	1	0	1	0	1	mmu-miR-706	-0.12	-0.12	N/A
RP11-114H20.1	ENST00000375644.3		5	1	0	1	0	1	mmu-miR-706	-0.12	-0.12	N/A
IFT140	ENST00000361339.5	intraflagellar transport 140 homolog (Chlamydomonas)	27	1	0	0	1	0	mmu-miR-706	-0.12	-0.12	N/A
NYAP2	ENST00000272907.6	neuronal tyrosine-phosphorylated phosphoinositide-3-kinase adaptor 2	5	1	0	1	0	1	mmu-miR-706	-0.12	-0.12	N/A
PAPOLB	ENST00000404991.1	poly(A) polymerase beta (testis specific)	5	2	1	0	1	2	mmu-miR-706	-0.12	-0.12	N/A
TMX1	ENST00000457354.2	thioredoxin-related transmembrane protein 1	3176	2	0	0	2	1	mmu-miR-706	-0.12	-0.13	N/A
PDE5A	ENST00000354960.3	phosphodiesterase 5A, cGMP-specific	69	2	1	1	0	1	mmu-miR-706	-0.12	-0.15	N/A
ELL2	ENST00000237853.4	elongation factor, RNA polymerase II, 2	397	1	1	0	0	0	mmu-miR-706	-0.12	-0.15	N/A
SDPR	ENST00000304141.4	serum deprivation response	38	1	0	1	0	0	mmu-miR-706	-0.12	-0.12	N/A
ACOXL	ENST00000340561.4	acyl-CoA oxidase-like	5	1	0	1	0	0	mmu-miR-706	-0.12	-0.12	N/A
SLC1A1	ENST00000262352.3	solute carrier family 1 (neuronal/epithelial high affinity glutamate transporter, system Xag), member 1	138	1	1	0	0	2	mmu-miR-706	-0.12	-0.12	N/A
C17orf97	ENST00000360127.6	chromosome 17 open reading frame 97	78	1	0	0	1	0	mmu-miR-706	-0.12	-0.13	N/A
CA1	ENST00000523953.1	carbonic anhydrase I	5	1	0	1	0	0	mmu-miR-706	-0.12	-0.12	N/A
DDX60	ENST00000393743.3	DEAD (Asp-Glu-Ala-Asp) box polypeptide 60	8	1	1	0	0	0	mmu-miR-706	-0.12	-0.12	N/A
SLC51A	ENST00000296327.5	solute carrier family 51, alpha subunit	310	1	0	0	1	0	mmu-miR-706	-0.12	-0.12	N/A
SOX7	ENST00000554914.1	Transcription factor SOX-7; Uncharacterized protein; cDNA FLJ58508, highly similar to Transcription factor SOX-7	47	1	1	0	0	1	mmu-miR-706	-0.12	-0.14	N/A
METTL8	ENST00000375258.4	methyltransferase like 8	124	1	0	1	0	1	mmu-miR-706	-0.12	-0.15	N/A
PRCP	ENST00000313010.3	prolylcarboxypeptidase (angiotensinase C)	148	2	0	1	1	4	mmu-miR-706	-0.12	-0.29	N/A
TRIB1	ENST00000311922.3	tribbles pseudokinase 1	313	1	0	1	0	0	mmu-miR-706	-0.12	-0.12	N/A
CREBBP	ENST00000262367.5	CREB binding protein	532	1	0	1	0	0	mmu-miR-706	-0.12	-0.12	N/A
TCTA	ENST00000273590.3	T-cell leukemia translocation altered	204	2	0	1	1	0	mmu-miR-706	-0.12	-0.14	N/A
SYF2	ENST00000236273.4	SYF2 pre-mRNA-splicing factor	632	1	0	0	1	0	mmu-miR-706	-0.12	-0.14	N/A
TTC39B	ENST00000512701.2	tetratricopeptide repeat domain 39B	161	2	0	1	1	3	mmu-miR-706	-0.12	-0.18	N/A
AMT	ENST00000458307.2	aminomethyltransferase	63	1	0	1	0	0	mmu-miR-706	-0.12	-0.12	N/A
SCAMP5	ENST00000425597.3	secretory carrier membrane protein 5	127	1	1	0	0	3	mmu-miR-706	-0.12	-0.12	N/A
LST3	ENST00000381541.3	Putative solute carrier organic anion transporter family member 1B7; Uncharacterized protein	5	1	0	0	1	0	mmu-miR-706	-0.12	-0.12	N/A
CDC5L	ENST00000371477.3	cell division cycle 5-like	115	2	1	1	0	2	mmu-miR-706	-0.12	-0.28	N/A
KCNH7	ENST00000332142.5	potassium voltage-gated channel, subfamily H (eag-related), member 7	5	1	0	1	0	0	mmu-miR-706	-0.12	-0.12	N/A
CEP85	ENST00000252992.4	centrosomal protein 85kDa	471	2	0	1	1	0	mmu-miR-706	-0.12	-0.12	N/A
ZFP3	ENST00000318833.3	ZFP3 zinc finger protein	29	2	1	0	1	1	mmu-miR-706	-0.12	-0.12	N/A
SLCO1B7	ENST00000554957.1	solute carrier organic anion transporter family, member 1B7 (non-functional)	0	1	0	0	1	0	mmu-miR-706	-0.12	-0.12	N/A
MIER1	ENST00000357692.2	mesoderm induction early response 1, transcriptional regulator	950	3	0	0	3	2	mmu-miR-706	-0.12	-0.14	N/A
MYO9B	ENST00000595618.1	myosin IXB	413	1	0	1	0	0	mmu-miR-706	-0.12	-0.15	N/A
ZNF23	ENST00000497160.1	zinc finger protein 23	5	1	0	0	1	1	mmu-miR-706	-0.12	-0.12	N/A
TMEM150C	ENST00000515780.2	transmembrane protein 150C	8	1	0	1	0	0	mmu-miR-706	-0.12	-0.12	N/A
NTSR1	ENST00000370501.3	neurotensin receptor 1 (high affinity)	37	2	0	2	0	0	mmu-miR-706	-0.12	-0.12	N/A
CACNG7	ENST00000391767.1	calcium channel, voltage-dependent, gamma subunit 7	5	1	0	1	0	3	mmu-miR-706	-0.12	-0.12	N/A
ATP13A4	ENST00000400270.2	ATPase type 13A4	5	2	0	0	2	0	mmu-miR-706	-0.12	-0.13	N/A
CCNI	ENST00000237654.4	cyclin I	12152	1	0	1	0	0	mmu-miR-706	-0.12	-0.12	N/A
AMER1	ENST00000330258.3	APC membrane recruitment protein 1	11	2	0	2	0	1	mmu-miR-706	-0.12	-0.17	N/A
CTNNB1	ENST00000349496.5	catenin (cadherin-associated protein), beta 1, 88kDa	7257	1	1	0	0	1	mmu-miR-706	-0.12	-0.12	N/A
CCNF	ENST00000397066.4	cyclin F	1432	1	0	1	0	0	mmu-miR-706	-0.12	-0.12	N/A
HSPA12B	ENST00000254963.2	heat shock 70kD protein 12B	16	1	0	1	0	1	mmu-miR-706	-0.12	-0.15	N/A
MMGT1	ENST00000305963.2	membrane magnesium transporter 1	113	1	0	1	0	2	mmu-miR-706	-0.12	-0.15	N/A
TMEM194A	ENST00000379391.3	transmembrane protein 194A	43	2	1	0	1	0	mmu-miR-706	-0.12	-0.12	N/A
CCDC15	ENST00000344762.5	coiled-coil domain containing 15	134	1	0	1	0	0	mmu-miR-706	-0.12	-0.12	N/A
ZMAT4	ENST00000315769.7	zinc finger, matrin-type 4	5	2	0	1	1	2	mmu-miR-706	-0.12	-0.12	N/A
ARHGEF17	ENST00000263674.3	Rho guanine nucleotide exchange factor (GEF) 17	729	2	0	1	1	1	mmu-miR-706	-0.12	-0.12	N/A
UBFD1	ENST00000395878.3	ubiquitin family domain containing 1	6826	3	0	2	1	1	mmu-miR-706	-0.12	-0.12	N/A
CDNF	ENST00000378442.1	cerebral dopamine neurotrophic factor	6	3	1	0	2	1	mmu-miR-706	-0.12	-0.57	N/A
TMEM64	ENST00000458549.2	transmembrane protein 64	200	3	1	1	1	1	mmu-miR-706	-0.12	-0.23	N/A
CYP4X1	ENST00000371901.3	cytochrome P450, family 4, subfamily X, polypeptide 1	12	1	0	0	1	1	mmu-miR-706	-0.12	-0.12	N/A
POU2F2	ENST00000342301.4	POU class 2 homeobox 2	5	1	0	1	0	4	mmu-miR-706	-0.12	-0.12	N/A
NCSTN	ENST00000294785.5	nicastrin	578	1	0	1	0	2	mmu-miR-706	-0.12	-0.12	N/A
RFK	ENST00000376736.1	riboflavin kinase	797	1	0	0	1	0	mmu-miR-706	-0.12	-0.12	N/A
TMEM200A	ENST00000296978.3	transmembrane protein 200A	1609	2	0	0	2	1	mmu-miR-706	-0.12	-0.12	N/A
LEPROT	ENST00000371065.4	leptin receptor overlapping transcript	397	2	0	1	1	1	mmu-miR-706	-0.12	-0.15	N/A
KCTD20	ENST00000373731.2	potassium channel tetramerization domain containing 20	88	3	1	1	1	1	mmu-miR-706	-0.12	-0.13	N/A
FAM83B	ENST00000306858.7	family with sequence similarity 83, member B	140	1	0	1	0	0	mmu-miR-706	-0.12	-0.12	N/A
GBP5	ENST00000343435.5	guanylate binding protein 5	5	1	0	0	1	0	mmu-miR-706	-0.12	-0.12	N/A
TMEM41B	ENST00000528080.1	transmembrane protein 41B	191	2	0	1	1	1	mmu-miR-706	-0.12	-0.12	N/A
BLOC1S6	ENST00000220531.3	biogenesis of lysosomal organelles complex-1, subunit 6, pallidin	1754	1	0	1	0	2	mmu-miR-706	-0.12	-0.12	N/A
FAM163A	ENST00000341785.4	family with sequence similarity 163, member A	23	2	0	2	0	3	mmu-miR-706	-0.12	-0.12	N/A
EFR3A	ENST00000254624.5	EFR3 homolog A (S. cerevisiae)	372	2	1	0	1	0	mmu-miR-706	-0.12	-0.12	N/A
CYP24A1	ENST00000216862.3	cytochrome P450, family 24, subfamily A, polypeptide 1	51	1	1	0	0	1	mmu-miR-706	-0.12	-0.12	N/A
ZBTB2	ENST00000325144.4	zinc finger and BTB domain containing 2	832	1	0	1	0	0	mmu-miR-706	-0.12	-0.12	N/A
RP11-542P2.1	ENST00000515354.1	Homo sapiens glycosyltransferase 54 domain-containing protein (LOC152586), mRNA.	5	1	0	0	1	0	mmu-miR-706	-0.12	-0.12	N/A
BTG1	ENST00000256015.3	B-cell translocation gene 1, anti-proliferative	1677	3	0	1	2	1	mmu-miR-706	-0.12	-0.24	N/A
MAFB	ENST00000373313.2	v-maf avian musculoaponeurotic fibrosarcoma oncogene homolog B	333	1	0	1	0	1	mmu-miR-706	-0.12	-0.12	N/A
DCUN1D3	ENST00000324344.4	DCN1, defective in cullin neddylation 1, domain containing 3	53	3	1	2	0	6	mmu-miR-706	-0.12	-0.21	N/A
TBK1	ENST00000331710.5	TANK-binding kinase 1	54	1	0	0	1	0	mmu-miR-706	-0.12	-0.14	N/A
INSIG1	ENST00000342407.5	insulin induced gene 1	1776	1	0	0	1	1	mmu-miR-706	-0.12	-0.13	N/A
SLC35C2	ENST00000372227.1	solute carrier family 35 (GDP-fucose transporter), member C2	910	2	1	1	0	2	mmu-miR-706	-0.12	-0.2	N/A
WDFY2	ENST00000298125.5	WD repeat and FYVE domain containing 2	85	7	0	7	0	2	mmu-miR-706	-0.11	-0.36	N/A
SMCR8	ENST00000406438.3	Smith-Magenis syndrome chromosome region, candidate 8	219	3	1	2	0	0	mmu-miR-706	-0.11	-0.12	N/A
NRG1	ENST00000341377.5	neuregulin 1	113	1	0	1	0	4	mmu-miR-706	-0.11	-0.12	N/A
IDS	ENST00000340855.6	iduronate 2-sulfatase	810	3	1	0	2	2	mmu-miR-706	-0.11	-0.12	N/A
ASAH2B	ENST00000374007.1	N-acylsphingosine amidohydrolase (non-lysosomal ceramidase) 2B	5	6	0	2	4	3	mmu-miR-706	-0.11	-0.32	N/A
CCDC6	ENST00000263102.6	coiled-coil domain containing 6	193	1	0	0	1	4	mmu-miR-706	-0.11	-0.15	N/A
TMX2	ENST00000378312.4	thioredoxin-related transmembrane protein 2	1344	1	0	1	0	0	mmu-miR-706	-0.11	-0.11	N/A
FAM71A	ENST00000294829.3	family with sequence similarity 71, member A	5	1	0	0	1	0	mmu-miR-706	-0.11	-0.11	N/A
CR2	ENST00000367058.3	complement component (3d/Epstein Barr virus) receptor 2	9	1	0	0	1	0	mmu-miR-706	-0.11	-0.11	N/A
E2F2	ENST00000361729.2	E2F transcription factor 2	96	3	2	1	0	0	mmu-miR-706	-0.11	-0.11	N/A
FLOT2	ENST00000394906.2	flotillin 2	37	1	0	1	0	2	mmu-miR-706	-0.11	-0.11	N/A
GRM3	ENST00000361669.2	glutamate receptor, metabotropic 3	10	1	0	0	1	0	mmu-miR-706	-0.11	-0.11	N/A
SFMBT2	ENST00000361972.4	Scm-like with four mbt domains 2	107	2	0	1	1	1	mmu-miR-706	-0.11	-0.11	N/A
KRTAP9-9	ENST00000394008.1	keratin associated protein 9-9	5	1	0	0	1	0	mmu-miR-706	-0.11	-0.11	N/A
ANKS4B	ENST00000311620.5	ankyrin repeat and sterile alpha motif domain containing 4B	40	2	0	1	1	0	mmu-miR-706	-0.11	-0.12	N/A
GGNBP2	ENST00000304718.4	gametogenetin binding protein 2	1011	1	0	1	0	0	mmu-miR-706	-0.11	-0.16	N/A
IFNAR2	ENST00000404220.3	interferon (alpha, beta and omega) receptor 2	470	4	0	2	2	2	mmu-miR-706	-0.11	-0.28	N/A
TBL3	ENST00000568546.1	transducin (beta)-like 3	57	1	1	0	0	0	mmu-miR-706	-0.11	-0.15	N/A
BUB3	ENST00000368865.4	BUB3 mitotic checkpoint protein	5237	1	0	1	0	1	mmu-miR-706	-0.11	-0.13	N/A
PRR5L	ENST00000527487.1	proline rich 5 like	238	1	0	1	0	0	mmu-miR-706	-0.11	-0.19	N/A
POC1B-GALNT4	ENST00000548729.1	POC1B-GALNT4 readthrough	275	3	1	2	0	1	mmu-miR-706	-0.11	-0.11	N/A
DUOXA2	ENST00000323030.5	dual oxidase maturation factor 2	5	1	0	0	1	0	mmu-miR-706	-0.11	-0.11	N/A
ARHGAP19	ENST00000358531.4	Rho GTPase activating protein 19	1051	2	0	1	1	2	mmu-miR-706	-0.11	-0.11	N/A
RUNX2	ENST00000371432.3	runt-related transcription factor 2	105	2	0	0	2	1	mmu-miR-706	-0.11	-0.11	N/A
PABPC1L2A	ENST00000373519.1	poly(A) binding protein, cytoplasmic 1-like 2A	5	1	0	1	0	1	mmu-miR-706	-0.11	-0.11	N/A
MBTPS2	ENST00000379484.5	membrane-bound transcription factor peptidase, site 2	1711	1	0	1	0	0	mmu-miR-706	-0.11	-0.11	N/A
GALNT4	ENST00000529983.2	UDP-N-acetyl-alpha-D-galactosamine:polypeptide N-acetylgalactosaminyltransferase 4 (GalNAc-T4)	275	3	1	2	0	1	mmu-miR-706	-0.11	-0.11	N/A
LRRTM4	ENST00000409088.3	leucine rich repeat transmembrane neuronal 4	5	1	0	0	1	1	mmu-miR-706	-0.11	-0.11	N/A
SLCO1B3	ENST00000261196.2	solute carrier organic anion transporter family, member 1B3	119	1	0	0	1	0	mmu-miR-706	-0.11	-0.11	N/A
GJA4	ENST00000342280.4	gap junction protein, alpha 4, 37kDa	5	1	0	0	1	0	mmu-miR-706	-0.11	-0.11	N/A
RAB1A	ENST00000409892.1	RAB1A, member RAS oncogene family	472	1	0	0	1	0	mmu-miR-706	-0.11	-0.11	N/A
KCNJ1	ENST00000392665.2	potassium inwardly-rectifying channel, subfamily J, member 1	9	1	0	1	0	1	mmu-miR-706	-0.11	-0.11	N/A
ZNF449	ENST00000339249.4	zinc finger protein 449	345	1	0	1	0	1	mmu-miR-706	-0.11	-0.11	N/A
ZDHHC15	ENST00000373367.3	zinc finger, DHHC-type containing 15	5	2	0	1	1	1	mmu-miR-706	-0.11	-0.11	N/A
L2HGDH	ENST00000267436.4	L-2-hydroxyglutarate dehydrogenase	893	1	0	1	0	1	mmu-miR-706	-0.11	-0.12	N/A
CPNE3	ENST00000198765.4	copine III	756	2	0	0	2	0	mmu-miR-706	-0.11	-0.12	N/A
DCUN1D1	ENST00000292782.4	DCN1, defective in cullin neddylation 1, domain containing 1	267	1	0	1	0	2	mmu-miR-706	-0.11	-0.11	N/A
SUDS3	ENST00000397564.2	suppressor of defective silencing 3 homolog (S. cerevisiae)	224	3	0	1	2	0	mmu-miR-706	-0.11	-0.22	N/A
ACSS1	ENST00000323482.4	acyl-CoA synthetase short-chain family member 1	12	1	0	1	0	2	mmu-miR-706	-0.11	-0.11	N/A
CCL16	ENST00000293275.3	chemokine (C-C motif) ligand 16	5	1	0	0	1	0	mmu-miR-706	-0.11	-0.11	N/A
METAP2	ENST00000323666.5	methionyl aminopeptidase 2	23	1	0	1	0	0	mmu-miR-706	-0.11	-0.11	N/A
DUOXA1	ENST00000558996.1	dual oxidase maturation factor 1	5	2	2	0	0	0	mmu-miR-706	-0.11	-0.11	N/A
KLF7	ENST00000309446.6	Kruppel-like factor 7 (ubiquitous)	737	2	0	2	0	3	mmu-miR-706	-0.11	-0.11	N/A
ETNK2	ENST00000367201.3	ethanolamine kinase 2	7	1	0	1	0	0	mmu-miR-706	-0.11	-0.11	N/A
UST	ENST00000367463.4	uronyl-2-sulfotransferase	933	1	0	1	0	1	mmu-miR-706	-0.11	-0.12	N/A
STX12	ENST00000373943.4	syntaxin 12	1082	1	0	1	0	2	mmu-miR-706	-0.11	-0.12	N/A
CAPRIN1	ENST00000341394.4	cell cycle associated protein 1	650	2	0	1	1	2	mmu-miR-706	-0.11	-0.14	N/A
HNRNPA2B1	ENST00000354667.4	heterogeneous nuclear ribonucleoprotein A2/B1	25319	2	0	0	2	0	mmu-miR-706	-0.11	-0.13	N/A
CDC7	ENST00000234626.6	cell division cycle 7	416	3	0	0	3	1	mmu-miR-706	-0.11	-0.16	N/A
NUFIP2	ENST00000225388.4	nuclear fragile X mental retardation protein interacting protein 2	440	2	1	0	1	4	mmu-miR-706	-0.11	-0.17	N/A
DSG1	ENST00000257192.4	desmoglein 1	5	2	0	1	1	0	mmu-miR-706	-0.11	-0.14	N/A
CA13	ENST00000321764.3	carbonic anhydrase XIII	42	2	0	0	2	0	mmu-miR-706	-0.11	-0.11	N/A
SNX11	ENST00000393405.2	sorting nexin 11	20	2	0	1	1	0	mmu-miR-706	-0.11	-0.15	N/A
DENND1C	ENST00000381480.2	DENN/MADD domain containing 1C	5	1	0	0	1	0	mmu-miR-706	-0.11	-0.11	N/A
FLJ27365	ENST00000360737.3	hsa-mir-4763	74	1	0	1	0	2	mmu-miR-706	-0.11	-0.11	N/A
SOX17	ENST00000297316.4	SRY (sex determining region Y)-box 17	65	1	0	0	1	1	mmu-miR-706	-0.11	-0.12	N/A
TRAPPC3L	ENST00000356128.4	trafficking protein particle complex 3-like	5	1	0	0	1	0	mmu-miR-706	-0.11	-0.11	N/A
TRPV5	ENST00000442623.1	transient receptor potential cation channel, subfamily V, member 5	5	1	0	0	1	0	mmu-miR-706	-0.11	-0.11	N/A
SAMSN1	ENST00000400564.1	SAM domain, SH3 domain and nuclear localization signals 1	5	1	0	0	1	0	mmu-miR-706	-0.11	-0.11	N/A
DLL3	ENST00000205143.4	delta-like 3 (Drosophila)	36	1	0	0	1	0	mmu-miR-706	-0.11	-0.11	N/A
MYCT1	ENST00000367245.5	myc target 1	5	2	0	0	2	0	mmu-miR-706	-0.11	-0.11	N/A
EDEM1	ENST00000256497.4	ER degradation enhancer, mannosidase alpha-like 1	948	1	0	1	0	2	mmu-miR-706	-0.11	-0.12	N/A
FGFRL1	ENST00000264748.6	fibroblast growth factor receptor-like 1	1114	1	0	0	1	0	mmu-miR-706	-0.11	-0.14	N/A
KDSR	ENST00000406396.3	3-ketodihydrosphingosine reductase	322	3*	0	1	1	0	mmu-miR-706	-0.11	-0.13	N/A
TRIP12	ENST00000283943.5	thyroid hormone receptor interactor 12	145	2	0	0	2	2	mmu-miR-706	-0.11	-0.17	N/A
AP1S1	ENST00000337619.5	adaptor-related protein complex 1, sigma 1 subunit	750	1	0	1	0	2	mmu-miR-706	-0.11	-0.11	N/A
SCN4A	ENST00000578147.1	sodium channel, voltage-gated, type IV, alpha subunit	5	3	1	1	1	0	mmu-miR-706	-0.11	-0.11	N/A
SMS	ENST00000404933.2	spermine synthase	14	1	0	1	0	2	mmu-miR-706	-0.11	-0.16	N/A
ASXL3	ENST00000269197.5	additional sex combs like 3 (Drosophila)	65	5	1	2	2	1	mmu-miR-706	-0.11	-0.11	N/A
FAM91A1	ENST00000334705.7	family with sequence similarity 91, member A1	731	1	1	0	0	1	mmu-miR-706	-0.11	-0.11	N/A
SPATA31A6	ENST00000332857.6	SPATA31 subfamily A, member 6	5	1	0	0	1	0	mmu-miR-706	-0.11	-0.11	N/A
BHLHB9	ENST00000372735.1	basic helix-loop-helix domain containing, class B, 9	5	2	2	0	0	2	mmu-miR-706	-0.11	-0.11	N/A
RANBP6	ENST00000259569.5	RAN binding protein 6	117	1	0	1	0	2	mmu-miR-706	-0.11	-0.11	N/A
DNAH5	ENST00000265104.4	dynein, axonemal, heavy chain 5	5	1	0	1	0	0	mmu-miR-706	-0.11	-0.11	N/A
SCD	ENST00000370355.2	stearoyl-CoA desaturase (delta-9-desaturase)	9726	1	1	0	0	1	mmu-miR-706	-0.11	-0.11	N/A
RAB3B	ENST00000371655.3	RAB3B, member RAS oncogene family	611	3	0	1	2	2	mmu-miR-706	-0.11	-0.12	N/A
DCK	ENST00000504730.1	deoxycytidine kinase	200	1	0	1	0	0	mmu-miR-706	-0.11	-0.15	N/A
SLC25A17	ENST00000435456.2	solute carrier family 25 (mitochondrial carrier; peroxisomal membrane protein, 34kDa), member 17	253	2	0	0	2	1	mmu-miR-706	-0.11	-0.19	N/A
HOXB3	ENST00000470495.1	homeobox B3	70	1	0	1	0	0	mmu-miR-706	-0.11	-0.11	N/A
NELL2	ENST00000395487.2	NEL-like 2 (chicken)	32	1	0	0	1	1	mmu-miR-706	-0.11	-0.11	N/A
SORBS3	ENST00000240123.7	sorbin and SH3 domain containing 3	1126	1	1	0	0	0	mmu-miR-706	-0.11	-0.11	N/A
FAM19A2	ENST00000416284.3	family with sequence similarity 19 (chemokine (C-C motif)-like), member A2	26	2	0	0	2	1	mmu-miR-706	-0.11	-0.11	N/A
SMYD1	ENST00000419482.2	SET and MYND domain containing 1	5	1	0	1	0	0	mmu-miR-706	-0.11	-0.11	N/A
FAM180A	ENST00000338588.3	family with sequence similarity 180, member A	51	1	0	1	0	0	mmu-miR-706	-0.11	-0.11	N/A
TMCO5A	ENST00000558158.1	transmembrane and coiled-coil domains 5A	5	1	0	1	0	1	mmu-miR-706	-0.11	-0.11	N/A
MOSPD2	ENST00000380492.3	motile sperm domain containing 2	76	1	1	0	0	3	mmu-miR-706	-0.11	-0.12	N/A
AFF2	ENST00000370460.2	AF4/FMR2 family, member 2	8	2	0	0	2	2	mmu-miR-706	-0.11	-0.14	N/A
SLC35A3	ENST00000465289.1	solute carrier family 35 (UDP-N-acetylglucosamine (UDP-GlcNAc) transporter), member A3	191	4	0	1	3	0	mmu-miR-706	-0.11	-0.2	N/A
THRB	ENST00000396671.2	thyroid hormone receptor, beta	55	2	0	1	1	1	mmu-miR-706	-0.11	-0.14	N/A
UBXN2A	ENST00000309033.4	UBX domain protein 2A	45	1	0	0	1	0	mmu-miR-706	-0.11	-0.11	N/A
SPATA31A1	ENST00000377647.3	SPATA31 subfamily A, member 1	5	1	0	0	1	0	mmu-miR-706	-0.11	-0.11	N/A
AL162407.1	ENST00000451472.1	CDNA FLJ20147 fis, clone COL07954; HCG1781466; Uncharacterized protein	253	1	0	0	1	1	mmu-miR-706	-0.11	-0.11	N/A
GRAMD1C	ENST00000358160.4	GRAM domain containing 1C	12	2	0	2	0	1	mmu-miR-706	-0.11	-0.11	N/A
IRGQ	ENST00000422989.1	immunity-related GTPase family, Q	62	1	0	1	0	2	mmu-miR-706	-0.11	-0.11	N/A
ASTN1	ENST00000361833.2	astrotactin 1	9	2	0	1	1	2	mmu-miR-706	-0.11	-0.11	N/A
RAP2A	ENST00000245304.4	RAP2A, member of RAS oncogene family	721	1	0	1	0	1	mmu-miR-706	-0.11	-0.13	N/A
FAM126B	ENST00000418596.3	family with sequence similarity 126, member B	132	4	0	1	3	4	mmu-miR-706	-0.11	-0.14	N/A
SMIM13	ENST00000416247.2	small integral membrane protein 13	199	2	1	0	1	1	mmu-miR-706	-0.11	-0.26	N/A
CNDP1	ENST00000582365.1	carnosine dipeptidase 1 (metallopeptidase M20 family)	5	1	0	1	0	1	mmu-miR-706	-0.11	-0.11	N/A
PCSK5	ENST00000376752.4	proprotein convertase subtilisin/kexin type 5	68	2	0	1	1	1	mmu-miR-706	-0.11	-0.11	N/A
FOXN2	ENST00000340553.3	forkhead box N2	441	4	0	0	4	0	mmu-miR-706	-0.11	-0.11	N/A
DDIT4	ENST00000307365.3	DNA-damage-inducible transcript 4	2454	1	1	0	0	0	mmu-miR-706	-0.11	-0.11	N/A
BEST3	ENST00000488961.1	bestrophin 3	5	1	0	1	0	1	mmu-miR-706	-0.11	-0.11	N/A
RTP1	ENST00000312295.4	receptor (chemosensory) transporter protein 1	5	2	0	1	1	1	mmu-miR-706	-0.11	-0.11	N/A
SEPT11	ENST00000264893.6	septin 11	515	3	0	1	2	1	mmu-miR-706	-0.11	-0.11	N/A
NUP214	ENST00000359428.5	nucleoporin 214kDa	452	1	0	0	1	1	mmu-miR-706	-0.11	-0.11	N/A
PARD3	ENST00000374768.1	par-3 family cell polarity regulator	53	4	0	2	2	3	mmu-miR-706	-0.1	-0.33	N/A
C4orf36	ENST00000473559.1	chromosome 4 open reading frame 36	5	1	0	0	1	0	mmu-miR-706	-0.1	-0.1	N/A
C16orf46	ENST00000378611.4	chromosome 16 open reading frame 46	22	1	0	0	1	0	mmu-miR-706	-0.1	-0.1	N/A
ARHGEF4	ENST00000392953.3	Rho guanine nucleotide exchange factor (GEF) 4	189	1	0	1	0	0	mmu-miR-706	-0.1	-0.1	N/A
NUAK2	ENST00000367157.3	NUAK family, SNF1-like kinase, 2	213	1	1	0	0	0	mmu-miR-706	-0.1	-0.1	N/A
SPRY3	ENST00000302805.2	sprouty homolog 3 (Drosophila)	5	3	0	2	1	4	mmu-miR-706	-0.1	-0.1	N/A
ATP6V1C1	ENST00000395862.3	ATPase, H+ transporting, lysosomal 42kDa, V1 subunit C1	951	3	1	0	2	2	mmu-miR-706	-0.1	-0.27	N/A
CDK17	ENST00000543119.2	cyclin-dependent kinase 17	475	2	0	1	1	1	mmu-miR-706	-0.1	-0.11	N/A
METTL15	ENST00000342303.5	methyltransferase like 15	17	2	0	1	1	1	mmu-miR-706	-0.1	-0.14	N/A
FKBP1A	ENST00000400137.4	FK506 binding protein 1A, 12kDa	72	1	0	0	1	1	mmu-miR-706	-0.1	-0.12	N/A
KLHL1	ENST00000377844.4	kelch-like family member 1	40	2	0	0	2	0	mmu-miR-706	-0.1	-0.1	N/A
SLC39A2	ENST00000554422.1	solute carrier family 39 (zinc transporter), member 2	5	1	0	0	1	0	mmu-miR-706	-0.1	-0.1	N/A
SPATA31A3	ENST00000356699.5	SPATA31 subfamily A, member 3	5	1	0	0	1	0	mmu-miR-706	-0.1	-0.1	N/A
FGR	ENST00000374005.3	feline Gardner-Rasheed sarcoma viral oncogene homolog	5	1	0	1	0	1	mmu-miR-706	-0.1	-0.1	N/A
ARCN1	ENST00000534182.2	archain 1	1139	1	0	0	1	1	mmu-miR-706	-0.1	-0.1	N/A
FAM53B	ENST00000337318.3	family with sequence similarity 53, member B	27	1	0	1	0	1	mmu-miR-706	-0.1	-0.1	N/A
FAM203B	ENST00000377406.4	family with sequence similarity 203, member B	5	1	0	1	0	0	mmu-miR-706	-0.1	-0.1	N/A
GTPBP2	ENST00000307126.5	GTP binding protein 2	388	2	0	1	1	0	mmu-miR-706	-0.1	-0.1	N/A
PAM16	ENST00000318059.3	presequence translocase-associated motor 16 homolog (S. cerevisiae)	14	1	0	1	0	0	mmu-miR-706	-0.1	-0.4	N/A
MOB3B	ENST00000262244.5	MOB kinase activator 3B	52	4*	0	2	1	1	mmu-miR-706	-0.1	-0.19	N/A
CNNM3	ENST00000377060.3	cyclin M3	934	1	1	0	0	2	mmu-miR-706	-0.1	-0.13	N/A
SBSPON	ENST00000297354.6	somatomedin B and thrombospondin, type 1 domain containing	8	2	1	0	1	1	mmu-miR-706	-0.1	-0.18	N/A
UPF1	ENST00000262803.5	UPF1 regulator of nonsense transcripts homolog (yeast)	513	1	0	1	0	0	mmu-miR-706	-0.1	-0.11	N/A
WNT9B	ENST00000290015.2	wingless-type MMTV integration site family, member 9B	28	2	0	2	0	2	mmu-miR-706	-0.1	-0.13	N/A
PBX2	ENST00000375050.4	pre-B-cell leukemia homeobox 2	98	2	0	1	1	0	mmu-miR-706	-0.1	-0.13	N/A
RWDD3	ENST00000263893.6	RWD domain containing 3	61	1	0	0	1	2	mmu-miR-706	-0.1	-0.17	N/A
CXCL3	ENST00000296026.4	chemokine (C-X-C motif) ligand 3	10	1	0	1	0	0	mmu-miR-706	-0.1	-0.21	N/A
CPA3	ENST00000296046.3	carboxypeptidase A3 (mast cell)	5	1	0	0	1	0	mmu-miR-706	-0.1	-0.1	N/A
ZC3H11A	ENST00000332127.4	zinc finger CCCH-type containing 11A	71	1	1	0	0	1	mmu-miR-706	-0.1	-0.1	N/A
FOS	ENST00000303562.4	FBJ murine osteosarcoma viral oncogene homolog	3716	1	0	0	1	2	mmu-miR-706	-0.1	-0.1	N/A
CYS1	ENST00000381813.4	cystin 1	22	1	0	1	0	0	mmu-miR-706	-0.1	-0.1	N/A
KPRP	ENST00000368773.1	keratinocyte proline-rich protein	5	1	0	0	1	0	mmu-miR-706	-0.1	-0.1	N/A
SMLR1	ENST00000541421.2	small leucine-rich protein 1	35	1	0	0	1	0	mmu-miR-706	-0.1	-0.1	N/A
TACR3	ENST00000304883.2	tachykinin receptor 3	5	3	0	1	2	1	mmu-miR-706	-0.1	-0.1	N/A
CD4	ENST00000011653.4	CD4 molecule	5	1	1	0	0	0	mmu-miR-706	-0.1	-0.1	N/A
ARL8B	ENST00000419534.2	ADP-ribosylation factor-like 8B	664	2	0	0	2	0	mmu-miR-706	-0.1	-0.11	N/A
CENPQ	ENST00000335783.3	centromere protein Q	249	1	0	0	1	0	mmu-miR-706	-0.1	-0.11	N/A
BRD7	ENST00000394688.3	bromodomain containing 7	349	1	0	1	0	2	mmu-miR-706	-0.1	-0.2	N/A
LIN7C	ENST00000278193.2	lin-7 homolog C (C. elegans)	1701	3	0	0	3	1	mmu-miR-706	-0.1	-0.1	N/A
GNA13	ENST00000439174.2	guanine nucleotide binding protein (G protein), alpha 13	190	3	0	1	2	2	mmu-miR-706	-0.1	-0.14	N/A
PCGF5	ENST00000336126.5	polycomb group ring finger 5	176	3	2	0	1	1	mmu-miR-706	-0.1	-0.17	N/A
PIK3R1	ENST00000521381.1	phosphoinositide-3-kinase, regulatory subunit 1 (alpha)	217	5	0	1	4	2	mmu-miR-706	-0.1	-0.11	N/A
EIF4EBP2	ENST00000373218.4	eukaryotic translation initiation factor 4E binding protein 2	690	1	0	1	0	3	mmu-miR-706	-0.1	-0.16	N/A
CYP4B1	ENST00000271153.4	cytochrome P450, family 4, subfamily B, polypeptide 1	5	1	0	0	1	0	mmu-miR-706	-0.1	-0.1	N/A
APOBEC4	ENST00000308641.4	apolipoprotein B mRNA editing enzyme, catalytic polypeptide-like 4 (putative)	5	1	0	1	0	0	mmu-miR-706	-0.1	-0.1	N/A
FAM131C	ENST00000375662.4	family with sequence similarity 131, member C	5	1	0	1	0	0	mmu-miR-706	-0.1	-0.1	N/A
SLC16A14	ENST00000295190.4	solute carrier family 16, member 14	34	1	0	1	0	0	mmu-miR-706	-0.1	-0.1	N/A
SRP72	ENST00000342756.5	signal recognition particle 72kDa	185	2	0	1	1	0	mmu-miR-706	-0.1	-0.1	N/A
CD82	ENST00000227155.4	CD82 molecule	1117	1	0	0	1	1	mmu-miR-706	-0.1	-0.1	N/A
RASL10B	ENST00000268864.3	RAS-like, family 10, member B	1495	2	0	2	0	1	mmu-miR-706	-0.1	-0.1	N/A
PNMA2	ENST00000522362.2	paraneoplastic Ma antigen 2	362	2	0	1	1	0	mmu-miR-706	-0.1	-0.1	N/A
PPP1R3G	ENST00000405617.2	protein phosphatase 1, regulatory subunit 3G	29	2	0	0	2	0	mmu-miR-706	-0.1	-0.12	N/A
RIMKLB	ENST00000357529.3	ribosomal modification protein rimK-like family member B	164	2	0	1	1	4	mmu-miR-706	-0.1	-0.11	N/A
TAF4	ENST00000252996.4	TAF4 RNA polymerase II, TATA box binding protein (TBP)-associated factor, 135kDa	61	1	1	0	0	1	mmu-miR-706	-0.1	-0.11	N/A
UBXN4	ENST00000272638.9	UBX domain protein 4	3678	1	0	1	0	0	mmu-miR-706	-0.1	-0.1	N/A
RND3	ENST00000375734.2	Rho family GTPase 3	574	2	1	1	0	0	mmu-miR-706	-0.1	-0.13	N/A
MED9	ENST00000268711.3	mediator complex subunit 9	256	2	1	0	1	0	mmu-miR-706	-0.1	-0.12	N/A
LMBR1	ENST00000353442.5	limb development membrane protein 1	1435	2	1	0	1	0	mmu-miR-706	-0.1	-0.14	N/A
C10orf11	ENST00000496424.2	chromosome 10 open reading frame 11	5	2	0	1	1	0	mmu-miR-706	-0.1	-0.1	N/A
SEMA3C	ENST00000265361.3	sema domain, immunoglobulin domain (Ig), short basic domain, secreted, (semaphorin) 3C	45	1	0	1	0	0	mmu-miR-706	-0.1	-0.1	N/A
SERTM1	ENST00000315190.3	serine-rich and transmembrane domain containing 1	12	1	0	1	0	4	mmu-miR-706	-0.1	-0.1	N/A
MED4	ENST00000258648.2	mediator complex subunit 4	993	2	1	0	1	0	mmu-miR-706	-0.1	-0.49	N/A
RASSF3	ENST00000542104.1	Ras association (RalGDS/AF-6) domain family member 3	461	1	0	1	0	3	mmu-miR-706	-0.1	-0.11	N/A
TGFBI	ENST00000442011.2	transforming growth factor, beta-induced, 68kDa	6307	2	0	2	0	0	mmu-miR-706	-0.1	-0.2	N/A
ZNF451	ENST00000370708.4	zinc finger protein 451	190	2	0	1	1	1	mmu-miR-706	-0.1	-0.14	N/A
RAB30	ENST00000533486.1	RAB30, member RAS oncogene family	274	3	0	1	2	7	mmu-miR-706	-0.1	-0.16	N/A
CHURC1-FNTB	ENST00000549987.1	CHURC1-FNTB readthrough	13	2	0	1	1	0	mmu-miR-706	-0.1	-0.17	N/A
B3GALT4	ENST00000451237.1	UDP-Gal:betaGlcNAc beta 1,3-galactosyltransferase, polypeptide 4	13	1	0	0	1	0	mmu-miR-706	-0.1	-0.1	N/A
KIAA0753	ENST00000361413.3	KIAA0753	133	1	1	0	0	1	mmu-miR-706	-0.1	-0.1	N/A
WNT7A	ENST00000285018.4	wingless-type MMTV integration site family, member 7A	5	2	0	1	1	1	mmu-miR-706	-0.1	-0.1	N/A
SP6	ENST00000342234.2	Sp6 transcription factor	5	2	1	0	1	0	mmu-miR-706	-0.1	-0.1	N/A
ZNF287	ENST00000395824.1	zinc finger protein 287	14	1	1	0	0	0	mmu-miR-706	-0.1	-0.16	N/A
ZNF500	ENST00000219478.6	zinc finger protein 500	14	1	0	1	0	0	mmu-miR-706	-0.1	-0.31	N/A
TM6SF1	ENST00000379390.6	transmembrane 6 superfamily member 1	211	1	0	0	1	1	mmu-miR-706	-0.1	-0.1	N/A
PDE4DIP	ENST00000369345.4	phosphodiesterase 4D interacting protein	36	2	0	2	0	0	mmu-miR-706	-0.1	-0.4	N/A
TMTC3	ENST00000266712.6	transmembrane and tetratricopeptide repeat containing 3	406	1	0	1	0	1	mmu-miR-706	-0.1	-0.11	N/A
ZNF207	ENST00000394670.4	zinc finger protein 207	839	1	0	0	1	4	mmu-miR-706	-0.1	-0.12	N/A
CNN3	ENST00000370206.4	calponin 3, acidic	4490	1	1	0	0	2	mmu-miR-706	-0.1	-0.24	N/A
TMEM230	ENST00000379277.2	transmembrane protein 230	57	1	0	1	0	0	mmu-miR-706	-0.1	-0.12	N/A
EIF3H	ENST00000521861.1	eukaryotic translation initiation factor 3, subunit H	27	3	0	1	2	0	mmu-miR-706	-0.1	-0.15	N/A
PELO	ENST00000274311.2	pelota homolog (Drosophila)	786	2	0	0	2	1	mmu-miR-706	-0.1	-0.2	N/A
MLF1	ENST00000355893.5	myeloid leukemia factor 1	458	2	0	0	2	1	mmu-miR-706	-0.1	-0.12	N/A
CEPT1	ENST00000545121.1	choline/ethanolamine phosphotransferase 1	148	2	1	0	1	1	mmu-miR-706	-0.1	-0.31	N/A
CYTH3	ENST00000350796.3	cytohesin 3	248	1	0	0	1	0	mmu-miR-706	-0.1	-0.1	N/A
EPSTI1	ENST00000313624.7	epithelial stromal interaction 1 (breast)	11	2	0	2	0	0	mmu-miR-706	-0.1	-0.1	N/A
KIAA1239	ENST00000309447.5	KIAA1239	5	2	0	2	0	1	mmu-miR-706	-0.1	-0.1	N/A
AP000679.2	ENST00000319763.1	Uncharacterized protein	5	1	0	0	1	0	mmu-miR-706	-0.1	-0.1	N/A
CCDC61	ENST00000263284.2	coiled-coil domain containing 61	174	1	0	0	1	0	mmu-miR-706	-0.1	-0.1	N/A
FAM203A	ENST00000347708.4	family with sequence similarity 203, member A	5	1	0	1	0	0	mmu-miR-706	-0.1	-0.1	N/A
CHST13	ENST00000319340.2	carbohydrate (chondroitin 4) sulfotransferase 13	1271	1	0	0	1	0	mmu-miR-706	-0.1	-0.1	N/A
TMED2	ENST00000262225.3	transmembrane emp24 domain trafficking protein 2	3025	1	0	1	0	1	mmu-miR-706	-0.1	-0.1	N/A
SURF4	ENST00000545297.1	surfeit 4	3667	1	0	1	0	0	mmu-miR-706	-0.1	-0.17	N/A
PPP2R2A	ENST00000380737.3	protein phosphatase 2, regulatory subunit B, alpha	236	2	0	0	2	1	mmu-miR-706	-0.1	-0.11	N/A
VCPKMT	ENST00000395860.2	valosin containing protein lysine (K) methyltransferase	10	1	0	1	0	1	mmu-miR-706	-0.1	-0.19	N/A
LBH	ENST00000395323.3	limb bud and heart development	1956	2	1	0	1	2	mmu-miR-706	-0.1	-0.1	N/A
ZBTB11	ENST00000312938.4	zinc finger and BTB domain containing 11	179	1	0	0	1	0	mmu-miR-706	-0.1	-0.1	N/A
TGDS	ENST00000261296.5	TDP-glucose 4,6-dehydratase	7	1	0	1	0	0	mmu-miR-706	-0.1	-0.1	N/A
LZTS1	ENST00000381569.1	leucine zipper, putative tumor suppressor 1	33	2	0	1	1	2	mmu-miR-706	-0.1	-0.1	N/A
AOC3	ENST00000591562.1	amine oxidase, copper containing 3	59	1	0	1	0	0	mmu-miR-706	-0.1	-0.1	N/A
ANKRD45	ENST00000333279.2	ankyrin repeat domain 45	10	3	0	1	2	3	mmu-miR-706	-0.1	-0.22	N/A
U2SURP	ENST00000397933.2	U2 snRNP-associated SURP domain containing	1353	2	0	0	2	3	mmu-miR-706	-0.1	-0.1	N/A
CERS6	ENST00000305747.6	ceramide synthase 6	1932	2	0	2	0	1	mmu-miR-706	-0.1	-0.12	N/A
MOXD1	ENST00000367963.3	monooxygenase, DBH-like 1	168	2	0	2	0	0	mmu-miR-706	-0.1	-0.13	N/A
MFSD8	ENST00000296468.3	major facilitator superfamily domain containing 8	260	1	1	0	0	0	mmu-miR-706	-0.1	-0.15	N/A
TMEM25	ENST00000411589.2	transmembrane protein 25	767	1	0	0	1	0	mmu-miR-706	-0.1	-0.1	N/A
RP2	ENST00000218340.3	retinitis pigmentosa 2 (X-linked recessive)	441	1	0	0	1	1	mmu-miR-706	-0.1	-0.1	N/A
SIX6	ENST00000327720.5	SIX homeobox 6	5	1	0	1	0	0	mmu-miR-706	-0.1	-0.1	N/A
HAS3	ENST00000306560.1	hyaluronan synthase 3	15	1	0	1	0	1	mmu-miR-706	-0.1	-0.1	N/A
SNAP91	ENST00000521485.1	synaptosomal-associated protein, 91kDa	68	1	0	1	0	1	mmu-miR-706	-0.1	-0.1	N/A
PPFIBP1	ENST00000318304.8	PTPRF interacting protein, binding protein 1 (liprin beta 1)	341	1	0	1	0	0	mmu-miR-706	-0.1	-0.1	N/A
GORAB	ENST00000367763.3	golgin, RAB6-interacting	60	2	0	1	1	0	mmu-miR-706	-0.1	-0.12	N/A
TMX4	ENST00000246024.2	thioredoxin-related transmembrane protein 4	466	1	0	1	0	1	mmu-miR-706	-0.1	-0.11	N/A
XPO6	ENST00000565698.1	exportin 6	413	1	0	0	1	0	mmu-miR-706	-0.1	-0.1	N/A
RBM47	ENST00000319592.4	RNA binding motif protein 47	264	1	1	0	0	1	mmu-miR-706	-0.1	-0.11	N/A
ALG10B	ENST00000308742.4	ALG10B, alpha-1,2-glucosyltransferase	471	3	1	1	1	0	mmu-miR-706	-0.1	-0.1	N/A
TRIM42	ENST00000286349.3	tripartite motif containing 42	5	1	0	0	1	0	mmu-miR-706	-0.1	-0.1	N/A
FP15737	ENST00000399967.3		67	1	0	0	1	0	mmu-miR-706	-0.1	-0.1	N/A
RCE1	ENST00000309657.3	RCE1 homolog, prenyl protein protease (S. cerevisiae)	4698	1	0	0	1	0	mmu-miR-706	-0.1	-0.1	N/A
DNAJC5B	ENST00000276570.5	DnaJ (Hsp40) homolog, subfamily C, member 5 beta	5	1	0	0	1	1	mmu-miR-706	-0.1	-0.1	N/A
MAST1	ENST00000591495.1	microtubule associated serine/threonine kinase 1	40	1	0	0	1	0	mmu-miR-706	-0.1	-0.11	N/A
CLASP2	ENST00000539981.1	cytoplasmic linker associated protein 2	554	2	1	0	1	2	mmu-miR-706	-0.1	-0.12	N/A
DENND4A	ENST00000443035.3	DENN/MADD domain containing 4A	392	1	1	0	0	0	mmu-miR-706	-0.1	-0.12	N/A
LSM12	ENST00000585388.1	LSM12 homolog (S. cerevisiae)	20	1	0	1	0	1	mmu-miR-706	-0.1	-0.15	N/A
NKAP	ENST00000371410.3	NFKB activating protein	422	1	1	0	0	1	mmu-miR-706	-0.1	-0.18	N/A
PLEKHB2	ENST00000438882.2	pleckstrin homology domain containing, family B (evectins) member 2	1358	1	0	1	0	2	mmu-miR-706	-0.1	-0.1	N/A
POU2F1	ENST00000367866.2	POU class 2 homeobox 1	83	4	2	2	0	3	mmu-miR-706	-0.1	-0.1	N/A
CXorf22	ENST00000297866.5	chromosome X open reading frame 22	5	1	0	0	1	0	mmu-miR-706	-0.1	-0.1	N/A
PGLYRP2	ENST00000292609.4	peptidoglycan recognition protein 2	22	1	0	1	0	0	mmu-miR-706	-0.1	-0.1	N/A
AKAP2	ENST00000374525.1	A kinase (PRKA) anchor protein 2	1287	2	0	0	2	5	mmu-miR-706	-0.1	-0.1	N/A
SYNE2	ENST00000358025.3	spectrin repeat containing, nuclear envelope 2	27	1	1	0	0	0	mmu-miR-706	-0.1	-0.1	N/A
GOLGA3	ENST00000204726.3	golgin A3	944	2	1	0	1	0	mmu-miR-706	-0.09	-0.1	N/A
CTD-2370N5.3	ENST00000578584.1		5	1	0	0	1	0	mmu-miR-706	-0.09	-0.1	N/A
SLC25A40	ENST00000341119.5	solute carrier family 25, member 40	405	1	0	0	1	3	mmu-miR-706	-0.09	-0.12	N/A
PIK3AP1	ENST00000339364.5	phosphoinositide-3-kinase adaptor protein 1	14	3	1	0	2	0	mmu-miR-706	-0.09	-0.13	N/A
FAM117B	ENST00000392238.2	family with sequence similarity 117, member B	245	1	1	0	0	2	mmu-miR-706	-0.09	-0.1	N/A
CDCA3	ENST00000540683.1	cell division cycle associated 3	1066	1	0	0	1	0	mmu-miR-706	-0.09	-0.09	N/A
TBKBP1	ENST00000361722.3	TBK1 binding protein 1	173	1	0	1	0	0	mmu-miR-706	-0.09	-0.09	N/A
KANK2	ENST00000586659.1	KN motif and ankyrin repeat domains 2	1735	1	0	1	0	1	mmu-miR-706	-0.09	-0.09	N/A
TDRD15	ENST00000405799.1	tudor domain containing 15	0	1	0	1	0	0	mmu-miR-706	-0.09	-0.09	N/A
ZFYVE1	ENST00000318876.5	zinc finger, FYVE domain containing 1	5	1	0	0	1	0	mmu-miR-706	-0.09	-0.09	N/A
CFHR3	ENST00000471440.2	complement factor H-related 3	5	1	0	0	1	0	mmu-miR-706	-0.09	-0.09	N/A
ST6GAL2	ENST00000361686.4	ST6 beta-galactosamide alpha-2,6-sialyltranferase 2	5	4	0	1	3	1	mmu-miR-706	-0.09	-0.09	N/A
GATA6	ENST00000269216.3	GATA binding protein 6	691	1	0	0	1	2	mmu-miR-706	-0.09	-0.09	N/A
MAFG	ENST00000357736.4	v-maf avian musculoaponeurotic fibrosarcoma oncogene homolog G	5	2	0	1	1	1	mmu-miR-706	-0.09	-0.09	N/A
UBE2E3	ENST00000410062.4	ubiquitin-conjugating enzyme E2E 3	15	1	0	1	0	0	mmu-miR-706	-0.09	-0.14	N/A
AADAT	ENST00000337664.4	aminoadipate aminotransferase	49	1	0	0	1	0	mmu-miR-706	-0.09	-0.1	N/A
HMG20A	ENST00000336216.4	high mobility group 20A	391	2	0	1	1	1	mmu-miR-706	-0.09	-0.1	N/A
ZKSCAN8	ENST00000330236.6	zinc finger with KRAB and SCAN domains 8	281	1	1	0	0	5	mmu-miR-706	-0.09	-0.09	N/A
TAOK1	ENST00000261716.3	TAO kinase 1	164	4	2	1	1	3	mmu-miR-706	-0.09	-0.11	N/A
CBR1	ENST00000530908.1	carbonyl reductase 1	113	1	0	0	1	0	mmu-miR-706	-0.09	-0.09	N/A
ONECUT1	ENST00000560699.2	one cut homeobox 1	10	1	0	0	1	4	mmu-miR-706	-0.09	-0.2	N/A
FOXI2	ENST00000388920.4	forkhead box I2	5	1	0	1	0	0	mmu-miR-706	-0.09	-0.09	N/A
SLC1A6	ENST00000598504.1	solute carrier family 1 (high affinity aspartate/glutamate transporter), member 6	7	1	0	0	1	0	mmu-miR-706	-0.09	-0.09	N/A
AC012215.1	ENST00000437887.1	Uncharacterized protein	31	1	0	0	1	1	mmu-miR-706	-0.09	-0.09	N/A
SRRM1	ENST00000323848.9	serine/arginine repetitive matrix 1	7	2	0	2	0	1	mmu-miR-706	-0.09	-0.09	N/A
C9orf91	ENST00000374049.4	chromosome 9 open reading frame 91	151	1	0	1	0	0	mmu-miR-706	-0.09	-0.09	N/A
PTGER3	ENST00000370924.4	prostaglandin E receptor 3 (subtype EP3)	14	1	0	1	0	1	mmu-miR-706	-0.09	-0.09	N/A
DPF1	ENST00000420980.2	D4, zinc and double PHD fingers family 1	11	1	0	1	0	1	mmu-miR-706	-0.09	-0.09	N/A
DUSP7	ENST00000495880.1	dual specificity phosphatase 7	68	1	0	1	0	1	mmu-miR-706	-0.09	-0.13	N/A
PRKAA2	ENST00000371244.4	protein kinase, AMP-activated, alpha 2 catalytic subunit	561	2	1	1	0	3	mmu-miR-706	-0.09	-0.1	N/A
ASAP3	ENST00000495646.1	ArfGAP with SH3 domain, ankyrin repeat and PH domain 3	196	1	0	1	0	2	mmu-miR-706	-0.09	-0.1	N/A
GPBP1L1	ENST00000290795.3	GC-rich promoter binding protein 1-like 1	1737	1	1	0	0	1	mmu-miR-706	-0.09	-0.24	N/A
GRM4	ENST00000538487.2	glutamate receptor, metabotropic 4	5	1	0	1	0	2	mmu-miR-706	-0.09	-0.09	N/A
ZNF512	ENST00000355467.4	zinc finger protein 512	189	1	0	1	0	1	mmu-miR-706	-0.09	-0.09	N/A
NFIA	ENST00000403491.3	nuclear factor I/A	5	3	0	1	2	2	mmu-miR-706	-0.09	-0.09	N/A
SLC41A2	ENST00000258538.3	solute carrier family 41 (magnesium transporter), member 2	224	1	1	0	0	0	mmu-miR-706	-0.09	-0.14	N/A
RBM28	ENST00000223073.2	RNA binding motif protein 28	297	7	3	2	2	7	mmu-miR-706	-0.09	-0.22	N/A
C11orf70	ENST00000434758.2	chromosome 11 open reading frame 70	7	1	0	0	1	0	mmu-miR-706	-0.09	-0.14	N/A
TSPAN11	ENST00000261177.9	tetraspanin 11	27	1	0	1	0	0	mmu-miR-706	-0.09	-0.09	N/A
GOLPH3	ENST00000265070.6	golgi phosphoprotein 3 (coat-protein)	1157	1	0	0	1	0	mmu-miR-706	-0.09	-0.09	N/A
SLC35G1	ENST00000371408.3	solute carrier family 35, member G1	227	1	0	0	1	0	mmu-miR-706	-0.09	-0.09	N/A
GPC4	ENST00000370828.3	glypican 4	542	2	1	1	0	0	mmu-miR-706	-0.09	-0.14	N/A
C17orf100	ENST00000391428.2	chromosome 17 open reading frame 100	39	1	0	0	1	0	mmu-miR-706	-0.09	-0.15	N/A
CASC5	ENST00000346991.5	cancer susceptibility candidate 5	144	1	1	0	0	1	mmu-miR-706	-0.09	-0.1	N/A
CDK5R1	ENST00000313401.3	cyclin-dependent kinase 5, regulatory subunit 1 (p35)	335	1	0	1	0	1	mmu-miR-706	-0.09	-0.09	N/A
TMPRSS5	ENST00000536856.1	transmembrane protease, serine 5	8	1	0	0	1	0	mmu-miR-706	-0.09	-0.09	N/A
PVRL1	ENST00000264025.3	poliovirus receptor-related 1 (herpesvirus entry mediator C)	50	2	0	2	0	1	mmu-miR-706	-0.09	-0.09	N/A
VANGL2	ENST00000368061.2	VANGL planar cell polarity protein 2	560	3	1	2	0	1	mmu-miR-706	-0.09	-0.09	N/A
NIPAL1	ENST00000295461.5	NIPA-like domain containing 1	137	1	0	0	1	3	mmu-miR-706	-0.09	-0.09	N/A
CHST14	ENST00000306243.5	carbohydrate (N-acetylgalactosamine 4-0) sulfotransferase 14	1143	1	0	1	0	0	mmu-miR-706	-0.09	-0.09	N/A
DERL2	ENST00000572834.1	derlin 2	261	1	0	0	1	2	mmu-miR-706	-0.09	-0.12	N/A
AHCYL2	ENST00000325006.3	adenosylhomocysteinase-like 2	51	3	1	0	2	1	mmu-miR-706	-0.09	-0.17	N/A
TMED8	ENST00000216468.7	transmembrane emp24 protein transport domain containing 8	53	2	1	0	1	3	mmu-miR-706	-0.09	-0.1	N/A
FSD1L	ENST00000374710.3	fibronectin type III and SPRY domain containing 1-like	16	4	0	0	4	3	mmu-miR-706	-0.09	-0.13	N/A
CCDC160	ENST00000517294.1	coiled-coil domain containing 160	12	1	0	1	0	1	mmu-miR-706	-0.09	-0.14	N/A
APPL1	ENST00000288266.3	adaptor protein, phosphotyrosine interaction, PH domain and leucine zipper containing 1	908	2	0	1	1	3	mmu-miR-706	-0.09	-0.1	N/A
RNF38	ENST00000259605.6	ring finger protein 38	348	3	0	1	2	1	mmu-miR-706	-0.09	-0.1	N/A
POLR3A	ENST00000372371.3	polymerase (RNA) III (DNA directed) polypeptide A, 155kDa	490	1	1	0	0	0	mmu-miR-706	-0.09	-0.18	N/A
MARK2	ENST00000402010.2	MAP/microtubule affinity-regulating kinase 2	845	1	0	1	0	1	mmu-miR-706	-0.09	-0.09	N/A
NRL	ENST00000397002.2	neural retina leucine zipper	9	1	0	1	0	0	mmu-miR-706	-0.09	-0.12	N/A
KIRREL	ENST00000368172.1	kin of IRRE like (Drosophila)	493	2	0	1	1	2	mmu-miR-706	-0.09	-0.09	N/A
C1QTNF7	ENST00000429690.1	C1q and tumor necrosis factor related protein 7	5	2	0	0	2	0	mmu-miR-706	-0.09	-0.09	N/A
TAT	ENST00000355962.4	tyrosine aminotransferase	5	2	0	1	1	0	mmu-miR-706	-0.09	-0.09	N/A
KCNB1	ENST00000371741.4	potassium voltage-gated channel, Shab-related subfamily, member 1	5	6	0	3	3	1	mmu-miR-706	-0.09	-0.09	N/A
PALM2-AKAP2	ENST00000374530.3	PALM2-AKAP2 readthrough	1287	2	0	0	2	5	mmu-miR-706	-0.09	-0.09	N/A
RBBP7	ENST00000380087.2	retinoblastoma binding protein 7	270	1	0	0	1	0	mmu-miR-706	-0.09	-0.1	N/A
EIF2AK2	ENST00000233057.4	eukaryotic translation initiation factor 2-alpha kinase 2	292	2	1	0	1	0	mmu-miR-706	-0.09	-0.17	N/A
EEF2K	ENST00000263026.5	eukaryotic elongation factor-2 kinase	115	1	0	0	1	1	mmu-miR-706	-0.09	-0.09	N/A
C4orf45	ENST00000434826.2	chromosome 4 open reading frame 45	5	1	0	0	1	0	mmu-miR-706	-0.09	-0.09	N/A
NRCAM	ENST00000379028.3	neuronal cell adhesion molecule	152	2	1	0	1	1	mmu-miR-706	-0.09	-0.09	N/A
TEDDM1	ENST00000367565.1	transmembrane epididymal protein 1	5	1	0	1	0	0	mmu-miR-706	-0.09	-0.09	N/A
RP11-242G20.1	ENST00000434931.2	Uncharacterized protein	5	1	0	0	1	0	mmu-miR-706	-0.09	-0.09	N/A
KCNJ2	ENST00000243457.3	potassium inwardly-rectifying channel, subfamily J, member 2	5	1	0	1	0	2	mmu-miR-706	-0.09	-0.09	N/A
GZF1	ENST00000338121.5	GDNF-inducible zinc finger protein 1	252	2	0	1	1	0	mmu-miR-706	-0.09	-0.09	N/A
RABL3	ENST00000273375.3	RAB, member of RAS oncogene family-like 3	165	1	0	1	0	1	mmu-miR-706	-0.09	-0.17	N/A
TNIK	ENST00000436636.2	TRAF2 and NCK interacting kinase	106	3	0	2	1	4	mmu-miR-706	-0.09	-0.14	N/A
TMPRSS11BNL	ENST00000432593.3	TMPRSS11B N-terminal like	5	1	0	1	0	1	mmu-miR-706	-0.09	-0.09	N/A
ZBTB39	ENST00000300101.2	zinc finger and BTB domain containing 39	7	3	1	2	0	2	mmu-miR-706	-0.09	-0.09	N/A
THRSP	ENST00000281030.2	thyroid hormone responsive	5	1	0	1	0	0	mmu-miR-706	-0.09	-0.09	N/A
IL1RAP	ENST00000072516.3	interleukin 1 receptor accessory protein	313	3	1	0	2	1	mmu-miR-706	-0.09	-0.09	N/A
AHCYL1	ENST00000369799.5	adenosylhomocysteinase-like 1	1279	3	1	0	2	1	mmu-miR-706	-0.09	-0.09	N/A
PPP1R14C	ENST00000361131.4	protein phosphatase 1, regulatory (inhibitor) subunit 14C	173	1	0	1	0	0	mmu-miR-706	-0.09	-0.1	N/A
ETF1	ENST00000499810.2	eukaryotic translation termination factor 1	31	1	0	1	0	0	mmu-miR-706	-0.09	-0.1	N/A
GNA12	ENST00000275364.3	guanine nucleotide binding protein (G protein) alpha 12	565	2	0	2	0	0	mmu-miR-706	-0.09	-0.1	N/A
CWC25	ENST00000225428.5	CWC25 spliceosome-associated protein homolog (S. cerevisiae)	300	1	0	1	0	2	mmu-miR-706	-0.09	-0.15	N/A
FRMD6	ENST00000395718.2	FERM domain containing 6	508	1	1	0	0	1	mmu-miR-706	-0.09	-0.09	N/A
SLC25A51	ENST00000380590.3	solute carrier family 25, member 51	170	1	1	0	0	2	mmu-miR-706	-0.09	-0.09	N/A
SLTM	ENST00000380516.2	SAFB-like, transcription modulator	497	1	0	0	1	0	mmu-miR-706	-0.09	-0.09	N/A
HOXA10	ENST00000283921.4	homeobox A10	1910	2	0	1	1	1	mmu-miR-706	-0.09	-0.09	N/A
DPP10	ENST00000410059.1	dipeptidyl-peptidase 10 (non-functional)	5	2	0	1	1	2	mmu-miR-706	-0.09	-0.09	N/A
DHRS3	ENST00000376223.2	dehydrogenase/reductase (SDR family) member 3	19	1	0	0	1	0	mmu-miR-706	-0.09	-0.09	N/A
FAM161A	ENST00000404929.1	family with sequence similarity 161, member A	275	1	0	0	1	0	mmu-miR-706	-0.09	-0.09	N/A
KCNJ15	ENST00000328656.4	potassium inwardly-rectifying channel, subfamily J, member 15	5	2	1	1	0	1	mmu-miR-706	-0.09	-0.09	N/A
ARSJ	ENST00000315366.7	arylsulfatase family, member J	386	1	0	0	1	1	mmu-miR-706	-0.09	-0.09	N/A
LCOR	ENST00000371103.3	ligand dependent nuclear receptor corepressor	94	4	0	2	2	6	mmu-miR-706	-0.09	-0.09	N/A
LIMS1	ENST00000393310.1	LIM and senescent cell antigen-like domains 1	68	2	0	0	2	0	mmu-miR-706	-0.09	-0.1	N/A
STK17B	ENST00000263955.4	serine/threonine kinase 17b	113	1	0	1	0	0	mmu-miR-706	-0.09	-0.1	N/A
MFSD9	ENST00000258436.5	major facilitator superfamily domain containing 9	395	2	0	1	1	0	mmu-miR-706	-0.09	-0.11	N/A
EHD4	ENST00000220325.4	EH-domain containing 4	515	2	0	0	2	1	mmu-miR-706	-0.09	-0.1	N/A
CAB39L	ENST00000355854.4	calcium binding protein 39-like	12	1	0	0	1	1	mmu-miR-706	-0.09	-0.09	N/A
C5orf49	ENST00000399810.2	chromosome 5 open reading frame 49	7	1	0	1	0	0	mmu-miR-706	-0.09	-0.13	N/A
TMEM170B	ENST00000379426.1	transmembrane protein 170B	489	2	0	1	1	2	mmu-miR-706	-0.09	-0.16	N/A
SHISA9	ENST00000558583.1	shisa family member 9	5	1	1	0	0	0	mmu-miR-706	-0.09	-0.09	N/A
SPTAN1	ENST00000372731.4	spectrin, alpha, non-erythrocytic 1	18	1	0	1	0	0	mmu-miR-706	-0.09	-0.17	N/A
CCNY	ENST00000374706.1	cyclin Y	672	1	0	1	0	2	mmu-miR-706	-0.09	-0.09	N/A
CENPI	ENST00000372927.1	centromere protein I	379	1	0	0	1	0	mmu-miR-706	-0.09	-0.09	N/A
TXNL4B	ENST00000268483.3	thioredoxin-like 4B	200	1	0	1	0	0	mmu-miR-706	-0.09	-0.09	N/A
TMEM38B	ENST00000374692.3	transmembrane protein 38B	755	1	0	1	0	0	mmu-miR-706	-0.09	-0.09	N/A
PRPF4B	ENST00000337659.6	pre-mRNA processing factor 4B	602	2	0	0	2	1	mmu-miR-706	-0.09	-0.12	N/A
AGO1	ENST00000373204.4	argonaute RISC catalytic component 1	402	6	2	0	4	6	mmu-miR-706	-0.09	-0.1	N/A
LPL	ENST00000311322.8	lipoprotein lipase	7658	1	0	0	1	0	mmu-miR-706	-0.09	-0.09	N/A
AC023632.1	ENST00000391679.1	HCG2009141; PRO2397; Uncharacterized protein	5	1	0	0	1	0	mmu-miR-706	-0.09	-0.09	N/A
MCM10	ENST00000378694.1	minichromosome maintenance complex component 10	838	1	0	1	0	2	mmu-miR-706	-0.09	-0.14	N/A
SV2C	ENST00000502798.2	synaptic vesicle glycoprotein 2C	30	5	1	2	2	5	mmu-miR-706	-0.08	-0.09	N/A
IL13RA1	ENST00000371666.3	interleukin 13 receptor, alpha 1	494	3	0	2	1	0	mmu-miR-706	-0.08	-0.17	N/A
MASP1	ENST00000296280.6	mannan-binding lectin serine peptidase 1 (C4/C2 activating component of Ra-reactive factor)	838	1	0	1	0	0	mmu-miR-706	-0.08	-0.09	N/A
MTMR7	ENST00000180173.5	myotubularin related protein 7	33	1	0	1	0	2	mmu-miR-706	-0.08	-0.11	N/A
SMAD5	ENST00000545279.1	SMAD family member 5	225	1	0	0	1	1	mmu-miR-706	-0.08	-0.11	N/A
C10orf118	ENST00000543782.1	chromosome 10 open reading frame 118	146	3	0	1	2	1	mmu-miR-706	-0.08	-0.09	N/A
PIANP	ENST00000534837.1	PILR alpha associated neural protein	8	2	1	1	0	0	mmu-miR-706	-0.08	-0.13	N/A
EIF4E3	ENST00000425534.3	eukaryotic translation initiation factor 4E family member 3	475	3	0	1	2	3	mmu-miR-706	-0.08	-0.38	N/A
SNX30	ENST00000374232.3	sorting nexin family member 30	33	3	1	1	1	1	mmu-miR-706	-0.08	-0.1	N/A
IFT27	ENST00000340630.5	intraflagellar transport 27 homolog (Chlamydomonas)	125	1	0	0	1	0	mmu-miR-706	-0.08	-0.08	N/A
IPO9	ENST00000361565.4	importin 9	3549	1	0	0	1	1	mmu-miR-706	-0.08	-0.08	N/A
PTH2R	ENST00000272847.2	parathyroid hormone 2 receptor	5	1	0	0	1	4	mmu-miR-706	-0.08	-0.08	N/A
BCL6B	ENST00000293805.5	B-cell CLL/lymphoma 6, member B	7	1	0	1	0	0	mmu-miR-706	-0.08	-0.08	N/A
RALGPS2	ENST00000367635.3	Ral GEF with PH domain and SH3 binding motif 2	201	2	1	1	0	0	mmu-miR-706	-0.08	-0.1	N/A
PSME1	ENST00000382708.3	proteasome (prosome, macropain) activator subunit 1 (PA28 alpha)	1179	1	0	1	0	0	mmu-miR-706	-0.08	-0.09	N/A
SLC38A1	ENST00000398637.5	solute carrier family 38, member 1	1967	3	1	1	1	2	mmu-miR-706	-0.08	-0.12	N/A
LPCAT1	ENST00000283415.3	lysophosphatidylcholine acyltransferase 1	298	2	1	0	1	0	mmu-miR-706	-0.08	-0.09	N/A
FAM107B	ENST00000378470.1	family with sequence similarity 107, member B	403	1	0	0	1	3	mmu-miR-706	-0.08	-0.1	N/A
PRKACB	ENST00000370689.2	protein kinase, cAMP-dependent, catalytic, beta	344	2	0	1	1	3	mmu-miR-706	-0.08	-0.1	N/A
CMIP	ENST00000537098.3	c-Maf inducing protein	2670	1	0	1	0	1	mmu-miR-706	-0.08	-0.08	N/A
CHRNA10	ENST00000250699.2	cholinergic receptor, nicotinic, alpha 10 (neuronal)	5	1	0	1	0	0	mmu-miR-706	-0.08	-0.08	N/A
OCA2	ENST00000353809.5	oculocutaneous albinism II	25	1	0	0	1	0	mmu-miR-706	-0.08	-0.08	N/A
EGR2	ENST00000242480.3	early growth response 2	5	2	0	2	0	0	mmu-miR-706	-0.08	-0.08	N/A
CES3	ENST00000543856.1	carboxylesterase 3	10	1	0	0	1	0	mmu-miR-706	-0.08	-0.08	N/A
LRRC55	ENST00000497933.1	leucine rich repeat containing 55	5	1	0	1	0	1	mmu-miR-706	-0.08	-0.08	N/A
TRIM34	ENST00000514226.1	tripartite motif containing 34	233	1	0	0	1	0	mmu-miR-706	-0.08	-0.08	N/A
CC2D2B	ENST00000344386.3	coiled-coil and C2 domain containing 2B	5	1	0	0	1	0	mmu-miR-706	-0.08	-0.08	N/A
PATE4	ENST00000457514.2	prostate and testis expressed 4	5	1	0	0	1	0	mmu-miR-706	-0.08	-0.08	N/A
CXCL14	ENST00000337225.5	chemokine (C-X-C motif) ligand 14	5	1	0	0	1	0	mmu-miR-706	-0.08	-0.08	N/A
TNR	ENST00000367674.2	tenascin R	5	4	1	0	3	1	mmu-miR-706	-0.08	-0.08	N/A
BEND3	ENST00000369042.1	BEN domain containing 3	13	2	0	1	1	1	mmu-miR-706	-0.08	-0.08	N/A
TMEM108	ENST00000321871.6	transmembrane protein 108	31	2	1	0	1	2	mmu-miR-706	-0.08	-0.15	N/A
GSPT2	ENST00000340438.4	G1 to S phase transition 2	97	2	0	0	2	0	mmu-miR-706	-0.08	-0.09	N/A
C10orf32	ENST00000339834.5	chromosome 10 open reading frame 32	642	1	0	0	1	1	mmu-miR-706	-0.08	-0.16	N/A
IKZF1	ENST00000331340.3	IKAROS family zinc finger 1 (Ikaros)	11	3	1	0	2	1	mmu-miR-706	-0.08	-0.17	N/A
STT3B	ENST00000295770.2	STT3B, subunit of the oligosaccharyltransferase complex (catalytic)	4458	1	0	1	0	1	mmu-miR-706	-0.08	-0.1	N/A
ATF2	ENST00000487334.2	activating transcription factor 2	123	1	0	1	0	0	mmu-miR-706	-0.08	-0.14	N/A
GM2A	ENST00000357164.3	GM2 ganglioside activator	134	1	0	0	1	0	mmu-miR-706	-0.08	-0.1	N/A
NET1	ENST00000355029.4	neuroepithelial cell transforming 1	73	2	1	1	0	2	mmu-miR-706	-0.08	-0.13	N/A
TMEM86A	ENST00000280734.2	transmembrane protein 86A	5	1	0	1	0	2	mmu-miR-706	-0.08	-0.08	N/A
CCDC64B	ENST00000573514.1	coiled-coil domain containing 64B	5	1	0	0	1	0	mmu-miR-706	-0.08	-0.08	N/A
POGLUT1	ENST00000295588.4	protein O-glucosyltransferase 1	262	1	0	1	0	0	mmu-miR-706	-0.08	-0.1	N/A
HES2	ENST00000377834.4	hairy and enhancer of split 2 (Drosophila)	5	1	1	0	0	2	mmu-miR-706	-0.08	-0.08	N/A
NEUROD4	ENST00000242994.3	neuronal differentiation 4	5	1	0	1	0	1	mmu-miR-706	-0.08	-0.08	N/A
SEMA4D	ENST00000450295.1	sema domain, immunoglobulin domain (Ig), transmembrane domain (TM) and short cytoplasmic domain, (semaphorin) 4D	76	1	0	1	0	2	mmu-miR-706	-0.08	-0.08	N/A
CLRN1	ENST00000295911.2	clarin 1	5	1	0	0	1	0	mmu-miR-706	-0.08	-0.08	N/A
MS4A1	ENST00000534668.1	membrane-spanning 4-domains, subfamily A, member 1	5	1	0	0	1	1	mmu-miR-706	-0.08	-0.08	N/A
GAB1	ENST00000262995.4	GRB2-associated binding protein 1	26	1	1	0	0	3	mmu-miR-706	-0.08	-0.17	N/A
RPL35A	ENST00000464167.1	ribosomal protein L35a	802	1	0	1	0	0	mmu-miR-706	-0.08	-0.37	N/A
ONECUT2	ENST00000491143.2	one cut homeobox 2	847	5	0	1	4	4	mmu-miR-706	-0.08	-0.09	N/A
HS3ST1	ENST00000002596.5	heparan sulfate (glucosamine) 3-O-sulfotransferase 1	9	3	0	1	2	3	mmu-miR-706	-0.08	-0.15	N/A
KIAA1462	ENST00000375377.1	KIAA1462	360	3	1	1	1	1	mmu-miR-706	-0.08	-0.11	N/A
MPP7	ENST00000375732.1	membrane protein, palmitoylated 7 (MAGUK p55 subfamily member 7)	50	1	0	0	1	2	mmu-miR-706	-0.08	-0.13	N/A
CORO7-PAM16	ENST00000572467.1	CORO7-PAM16 readthrough	14	1	0	1	0	0	mmu-miR-706	-0.08	-0.31	N/A
IMPAD1	ENST00000262644.4	inositol monophosphatase domain containing 1	1488	3	0	0	3	3	mmu-miR-706	-0.08	-0.1	N/A
MLEC	ENST00000228506.3	malectin	12084	3	1	0	2	6	mmu-miR-706	-0.08	-0.08	N/A
WRN	ENST00000298139.5	Werner syndrome, RecQ helicase-like	560	2	0	0	2	2	mmu-miR-706	-0.08	-0.27	N/A
NLGN1	ENST00000457714.1	neuroligin 1	36	2	0	1	1	2	mmu-miR-706	-0.08	-0.08	N/A
DAP3	ENST00000368336.5	death associated protein 3	10	1	0	1	0	0	mmu-miR-706	-0.08	-0.16	N/A
LINGO3	ENST00000404279.1	leucine rich repeat and Ig domain containing 3	5	1	0	0	1	0	mmu-miR-706	-0.08	-0.08	N/A
ABCA3	ENST00000301732.5	ATP-binding cassette, sub-family A (ABC1), member 3	338	1	0	1	0	0	mmu-miR-706	-0.08	-0.08	N/A
RHOBTB3	ENST00000379982.3	Rho-related BTB domain containing 3	487	2	0	1	1	0	mmu-miR-706	-0.08	-0.08	N/A
PSAT1	ENST00000376588.3	phosphoserine aminotransferase 1	11	1	0	0	1	0	mmu-miR-706	-0.08	-0.08	N/A
GSTO2	ENST00000369707.2	glutathione S-transferase omega 2	97	1	0	1	0	0	mmu-miR-706	-0.08	-0.15	N/A
SOX4	ENST00000244745.1	SRY (sex determining region Y)-box 4	2736	2	0	1	1	2	mmu-miR-706	-0.08	-0.08	N/A
SPCS2	ENST00000263672.6	signal peptidase complex subunit 2 homolog (S. cerevisiae)	28	1	0	0	1	0	mmu-miR-706	-0.08	-0.08	N/A
UBE2Q1	ENST00000292211.4	ubiquitin-conjugating enzyme E2Q family member 1	3046	1	0	0	1	2	mmu-miR-706	-0.08	-0.11	N/A
FOXM1	ENST00000342628.2	forkhead box M1	1476	1	0	1	0	0	mmu-miR-706	-0.08	-0.08	N/A
ZC3HAV1L	ENST00000275766.1	zinc finger CCCH-type, antiviral 1-like	98	1	0	1	0	0	mmu-miR-706	-0.08	-0.09	N/A
YTHDF3	ENST00000539294.1	YTH domain family, member 3	444	2	1	0	1	0	mmu-miR-706	-0.08	-0.11	N/A
RNF144A	ENST00000320892.6	ring finger protein 144A	124	1	0	1	0	1	mmu-miR-706	-0.08	-0.09	N/A
KCNG3	ENST00000306078.1	potassium voltage-gated channel, subfamily G, member 3	55	2	0	1	1	1	mmu-miR-706	-0.08	-0.08	N/A
CDHR3	ENST00000343407.5	cadherin-related family member 3	9	1	0	1	0	1	mmu-miR-706	-0.08	-0.08	N/A
FEV	ENST00000295727.1	FEV (ETS oncogene family)	5	1	0	0	1	2	mmu-miR-706	-0.08	-0.08	N/A
ZNF804B	ENST00000333190.4	zinc finger protein 804B	0	6	1	0	5	0	mmu-miR-706	-0.08	-0.08	N/A
DLG2	ENST00000398309.2	discs, large homolog 2 (Drosophila)	15	4	0	4	0	6	mmu-miR-706	-0.08	-0.08	N/A
ELTD1	ENST00000370742.3	EGF, latrophilin and seven transmembrane domain containing 1	13	1	0	1	0	0	mmu-miR-706	-0.08	-0.08	N/A
RWDD4	ENST00000326397.5	RWD domain containing 4	5	1	0	0	1	3	mmu-miR-706	-0.08	-0.08	N/A
SYT1	ENST00000457153.2	synaptotagmin I	13	1	0	1	0	0	mmu-miR-706	-0.08	-0.08	N/A
STC1	ENST00000290271.2	stanniocalcin 1	2932	1	1	0	0	3	mmu-miR-706	-0.08	-0.08	N/A
EMCN	ENST00000296420.4	endomucin	5	1	0	1	0	2	mmu-miR-706	-0.08	-0.08	N/A
PP13439	ENST00000331659.2		289	2	0	1	1	0	mmu-miR-706	-0.08	-0.08	N/A
SH3PXD2A	ENST00000369774.4	SH3 and PX domains 2A	152	5	1	2	2	1	mmu-miR-706	-0.08	-0.09	N/A
SP7	ENST00000536324.2	Sp7 transcription factor	5	1	0	0	1	1	mmu-miR-706	-0.08	-0.08	N/A
RD3	ENST00000367002.4	retinal degeneration 3	5	1	0	1	0	0	mmu-miR-706	-0.08	-0.08	N/A
ELMOD1	ENST00000265840.7	ELMO/CED-12 domain containing 1	24	1	1	0	0	1	mmu-miR-706	-0.08	-0.08	N/A
KRT40	ENST00000377755.4	keratin 40	5	1	0	0	1	0	mmu-miR-706	-0.08	-0.08	N/A
FAM13C	ENST00000373867.3	family with sequence similarity 13, member C	343	1	0	0	1	1	mmu-miR-706	-0.08	-0.08	N/A
PCDHB14	ENST00000239449.4	protocadherin beta 14	9	1	0	0	1	0	mmu-miR-706	-0.08	-0.08	N/A
RASL11B	ENST00000248706.3	RAS-like, family 11, member B	5	1	0	0	1	1	mmu-miR-706	-0.08	-0.08	N/A
GLCE	ENST00000559420.2	glucuronic acid epimerase	25	1	0	1	0	0	mmu-miR-706	-0.08	-0.11	N/A
GOT2	ENST00000245206.5	glutamic-oxaloacetic transaminase 2, mitochondrial	72	1	0	1	0	0	mmu-miR-706	-0.08	-0.11	N/A
BTN2A2	ENST00000432533.2	butyrophilin, subfamily 2, member A2	125	1	0	0	1	0	mmu-miR-706	-0.08	-0.08	N/A
EDIL3	ENST00000296591.5	EGF-like repeats and discoidin I-like domains 3	2825	1	0	1	0	4	mmu-miR-706	-0.08	-0.08	N/A
ATP5E	ENST00000243997.3	ATP synthase, H+ transporting, mitochondrial F1 complex, epsilon subunit	575	2	0	1	1	0	mmu-miR-706	-0.08	-0.14	N/A
BCL10	ENST00000370580.1	B-cell CLL/lymphoma 10	2090	1	0	0	1	0	mmu-miR-706	-0.08	-0.08	N/A
DDX17	ENST00000396821.3	DEAD (Asp-Glu-Ala-Asp) box helicase 17	2204	1	0	0	1	0	mmu-miR-706	-0.08	-0.08	N/A
RAB11FIP5	ENST00000258098.6	RAB11 family interacting protein 5 (class I)	81	1	0	1	0	1	mmu-miR-706	-0.08	-0.08	N/A
NFATC2	ENST00000371564.3	nuclear factor of activated T-cells, cytoplasmic, calcineurin-dependent 2	105	2	1	0	1	3	mmu-miR-706	-0.08	-0.08	N/A
ZNF697	ENST00000421812.2	zinc finger protein 697	43	1	1	0	0	0	mmu-miR-706	-0.08	-0.08	N/A
DCHS2	ENST00000357232.4	dachsous cadherin-related 2	5	2	1	0	1	1	mmu-miR-706	-0.08	-0.08	N/A
AGTR2	ENST00000371906.4	angiotensin II receptor, type 2	5	1	0	1	0	0	mmu-miR-706	-0.08	-0.08	N/A
MAD2L2	ENST00000235310.3	MAD2 mitotic arrest deficient-like 2 (yeast)	1408	1	0	0	1	0	mmu-miR-706	-0.08	-0.08	N/A
TPK1	ENST00000549981.1	thiamin pyrophosphokinase 1	7	1	1	0	0	0	mmu-miR-706	-0.08	-0.27	N/A
MRPS35	ENST00000538315.1	mitochondrial ribosomal protein S35	3092	1	0	1	0	0	mmu-miR-706	-0.08	-0.08	N/A
SCRN1	ENST00000242059.5	secernin 1	29	2	0	1	1	1	mmu-miR-706	-0.08	-0.08	N/A
DPY19L1	ENST00000310974.4	dpy-19-like 1 (C. elegans)	80	3	0	1	2	0	mmu-miR-706	-0.08	-0.11	N/A
TOMM22	ENST00000216034.4	translocase of outer mitochondrial membrane 22 homolog (yeast)	737	1	1	0	0	2	mmu-miR-706	-0.08	-0.43	N/A
BTG2	ENST00000290551.4	BTG family, member 2	758	2	0	1	1	0	mmu-miR-706	-0.08	-0.08	N/A
DNAJC7	ENST00000457167.4	DnaJ (Hsp40) homolog, subfamily C, member 7	25	1	0	0	1	0	mmu-miR-706	-0.08	-0.08	N/A
SLC5A3	ENST00000381151.3	solute carrier family 5 (sodium/myo-inositol cotransporter), member 3	24	5	0	2	3	4	mmu-miR-706	-0.08	-0.1	N/A
SLC5A3	ENST00000608209.1	sodium/myo-inositol cotransporter	24	5	0	2	3	4	mmu-miR-706	-0.08	-0.1	N/A
PTRF	ENST00000357037.5	polymerase I and transcript release factor	987	1	0	1	0	3	mmu-miR-706	-0.08	-0.08	N/A
DLGAP4	ENST00000373913.3	discs, large (Drosophila) homolog-associated protein 4	1188	1	1	0	0	0	mmu-miR-706	-0.08	-0.08	N/A
ARL5A	ENST00000295087.8	ADP-ribosylation factor-like 5A	112	4*	1	0	2	3	mmu-miR-706	-0.08	-0.33	N/A
VKORC1L1	ENST00000360768.3	vitamin K epoxide reductase complex, subunit 1-like 1	2291	2	0	1	1	0	mmu-miR-706	-0.08	-0.16	N/A
INO80D	ENST00000403263.1	INO80 complex subunit D	5	3	1	0	2	7	mmu-miR-706	-0.08	-0.08	N/A
DOCK11	ENST00000276204.6	dedicator of cytokinesis 11	40	1	0	0	1	1	mmu-miR-706	-0.08	-0.08	N/A
ANKRD34B	ENST00000338682.3	ankyrin repeat domain 34B	5	1	0	0	1	1	mmu-miR-706	-0.08	-0.08	N/A
CTCF	ENST00000264010.4	CCCTC-binding factor (zinc finger protein)	1037	1	0	0	1	2	mmu-miR-706	-0.08	-0.08	N/A
CCDC117	ENST00000249064.4	coiled-coil domain containing 117	211	1	0	0	1	0	mmu-miR-706	-0.08	-0.09	N/A
CCDC89	ENST00000316398.3	coiled-coil domain containing 89	11	1	0	0	1	2	mmu-miR-706	-0.08	-0.15	N/A
SGPP2	ENST00000321276.7	sphingosine-1-phosphate phosphatase 2	182	3	0	2	1	1	mmu-miR-706	-0.08	-0.13	N/A
ADD2	ENST00000264436.4	adducin 2 (beta)	59	3	1	2	0	3	mmu-miR-706	-0.08	-0.11	N/A
PTGR2	ENST00000555661.1	prostaglandin reductase 2	244	1	0	0	1	2	mmu-miR-706	-0.08	-0.1	N/A
BEND4	ENST00000504360.1	BEN domain containing 4	187	2	0	1	1	3	mmu-miR-706	-0.08	-0.13	N/A
DSG3	ENST00000257189.4	desmoglein 3	5	1	0	1	0	0	mmu-miR-706	-0.08	-0.08	N/A
RFX7	ENST00000423270.1	regulatory factor X, 7	1049	2	0	1	1	0	mmu-miR-706	-0.08	-0.08	N/A
SREBF2	ENST00000361204.4	sterol regulatory element binding transcription factor 2	1518	1	0	1	0	3	mmu-miR-706	-0.08	-0.08	N/A
PLB1	ENST00000329020.6	phospholipase B1	5	2	1	1	0	1	mmu-miR-706	-0.08	-0.08	N/A
ICOS	ENST00000435193.1	inducible T-cell co-stimulator	5	1	0	0	1	1	mmu-miR-706	-0.08	-0.08	N/A
SOX8	ENST00000293894.3	SRY (sex determining region Y)-box 8	5	1	1	0	0	2	mmu-miR-706	-0.08	-0.08	N/A
LHFPL1	ENST00000371968.3	lipoma HMGIC fusion partner-like 1	5	1	0	0	1	0	mmu-miR-706	-0.08	-0.08	N/A
AL353791.1	ENST00000426179.1		5	1	0	0	1	0	mmu-miR-706	-0.08	-0.08	N/A
GOLIM4	ENST00000470487.1	golgi integral membrane protein 4	48	1	0	0	1	0	mmu-miR-706	-0.08	-0.08	N/A
HAPLN4	ENST00000291481.7	hyaluronan and proteoglycan link protein 4	16	1	0	1	0	0	mmu-miR-706	-0.08	-0.08	N/A
DHX35	ENST00000252011.3	DEAH (Asp-Glu-Ala-His) box polypeptide 35	58	1	0	1	0	1	mmu-miR-706	-0.08	-0.1	N/A
TCF4	ENST00000354452.3	transcription factor 4	394	4	1	1	2	1	mmu-miR-706	-0.08	-0.11	N/A
NAA30	ENST00000556492.1	N(alpha)-acetyltransferase 30, NatC catalytic subunit	418	3	1	0	2	1	mmu-miR-706	-0.08	-0.12	N/A
GAS2L3	ENST00000547754.1	growth arrest-specific 2 like 3	478	1	0	0	1	1	mmu-miR-706	-0.08	-0.08	N/A
MAP4K4	ENST00000413150.2	mitogen-activated protein kinase kinase kinase kinase 4	1551	3	0	1	2	3	mmu-miR-706	-0.08	-0.24	N/A
QTRTD1	ENST00000281273.4	queuine tRNA-ribosyltransferase domain containing 1	123	1	0	1	0	0	mmu-miR-706	-0.07	-0.13	N/A
KRT76	ENST00000332411.2	keratin 76	5	1	0	0	1	0	mmu-miR-706	-0.07	-0.07	N/A
C8orf46	ENST00000305454.3	chromosome 8 open reading frame 46	6	2	0	0	2	0	mmu-miR-706	-0.07	-0.07	N/A
HVCN1	ENST00000242607.8	hydrogen voltage-gated channel 1	8	1	0	0	1	1	mmu-miR-706	-0.07	-0.07	N/A
C18orf63	ENST00000579455.1	chromosome 18 open reading frame 63	5	3	0	1	2	0	mmu-miR-706	-0.07	-0.07	N/A
RHBDF2	ENST00000389760.4	rhomboid 5 homolog 2 (Drosophila)	228	2	0	1	1	0	mmu-miR-706	-0.07	-0.07	N/A
CERKL	ENST00000410087.3	ceramide kinase-like	8	1	0	0	1	0	mmu-miR-706	-0.07	-0.07	N/A
ST6GALNAC3	ENST00000328299.3	ST6 (alpha-N-acetyl-neuraminyl-2,3-beta-galactosyl-1,3)-N-acetylgalactosaminide alpha-2,6-sialyltransferase 3	41	3	1	1	1	5	mmu-miR-706	-0.07	-0.08	N/A
WDR26	ENST00000414423.2	WD repeat domain 26	1229	1	0	1	0	1	mmu-miR-706	-0.07	-0.08	N/A
CMTM4	ENST00000394106.2	CKLF-like MARVEL transmembrane domain containing 4	22	3	0	1	2	1	mmu-miR-706	-0.07	-0.16	N/A
CAMK4	ENST00000282356.4	calcium/calmodulin-dependent protein kinase IV	73	4	1	2	1	5	mmu-miR-706	-0.07	-0.12	N/A
EIF5A2	ENST00000474096.1	eukaryotic translation initiation factor 5A2	443	1	0	1	0	0	mmu-miR-706	-0.07	-0.2	N/A
GNS	ENST00000418919.2	glucosamine (N-acetyl)-6-sulfatase	2435	1	0	1	0	0	mmu-miR-706	-0.07	-0.07	N/A
CDKN2AIP	ENST00000302350.4	CDKN2A interacting protein	2313	1	0	0	1	1	mmu-miR-706	-0.07	-0.1	N/A
C12orf23	ENST00000548125.1	chromosome 12 open reading frame 23	602	2	0	0	2	0	mmu-miR-706	-0.07	-0.11	N/A
PRRG1	ENST00000378628.4	proline rich Gla (G-carboxyglutamic acid) 1	1122	1	0	0	1	0	mmu-miR-706	-0.07	-0.07	N/A
MEI4	ENST00000602452.2	meiosis-specific 4 homolog (S. cerevisiae)	5	1	0	0	1	1	mmu-miR-706	-0.07	-0.07	N/A
C14orf142	ENST00000306954.4	chromosome 14 open reading frame 142	66	1	0	0	1	1	mmu-miR-706	-0.07	-0.23	N/A
POSTN	ENST00000541179.1	periostin, osteoblast specific factor	43	1	0	0	1	1	mmu-miR-706	-0.07	-0.07	N/A
KLK7	ENST00000391807.1	kallikrein-related peptidase 7	5	1	0	0	1	0	mmu-miR-706	-0.07	-0.07	N/A
FBXL7	ENST00000504595.1	F-box and leucine-rich repeat protein 7	16	1	0	0	1	3	mmu-miR-706	-0.07	-0.07	N/A
MAP2K4	ENST00000415385.3	mitogen-activated protein kinase kinase 4	80	1	0	1	0	1	mmu-miR-706	-0.07	-0.07	N/A
CLIC5	ENST00000339561.6	chloride intracellular channel 5	21	2	0	0	2	3	mmu-miR-706	-0.07	-0.09	N/A
CCDC71L	ENST00000523505.1	coiled-coil domain containing 71-like	410	1	0	1	0	3	mmu-miR-706	-0.07	-0.22	N/A
MMD	ENST00000262065.3	monocyte to macrophage differentiation-associated	558	2	0	0	2	1	mmu-miR-706	-0.07	-0.07	N/A
APOOL	ENST00000373173.2	apolipoprotein O-like	109	3	1	1	1	0	mmu-miR-706	-0.07	-0.2	N/A
MAN1A2	ENST00000356554.3	mannosidase, alpha, class 1A, member 2	603	1	0	1	0	8	mmu-miR-706	-0.07	-0.08	N/A
ZNF12	ENST00000404360.1	zinc finger protein 12	304	3	0	1	2	0	mmu-miR-706	-0.07	-0.07	N/A
ATAD1	ENST00000308448.7	ATPase family, AAA domain containing 1	276	1	0	0	1	3	mmu-miR-706	-0.07	-0.1	N/A
CYB5D1	ENST00000571846.1	cytochrome b5 domain containing 1	546	1	0	1	0	2	mmu-miR-706	-0.07	-0.1	N/A
SYNPO2	ENST00000429713.2	synaptopodin 2	105	2	0	1	1	2	mmu-miR-706	-0.07	-0.11	N/A
NBEA	ENST00000379939.2	neurobeachin	5	1	0	0	1	0	mmu-miR-706	-0.07	-0.07	N/A
RAB28	ENST00000338176.4	RAB28, member RAS oncogene family	302	1	0	0	1	1	mmu-miR-706	-0.07	-0.07	N/A
PMP22	ENST00000395938.2	peripheral myelin protein 22	1152	1	0	0	1	1	mmu-miR-706	-0.07	-0.07	N/A
CD177	ENST00000378009.4	CD177 molecule	5	1	0	1	0	0	mmu-miR-706	-0.07	-0.07	N/A
PTK2B	ENST00000397501.1	protein tyrosine kinase 2 beta	163	1	0	1	0	1	mmu-miR-706	-0.07	-0.07	N/A
AC079210.1	ENST00000600820.1	Uncharacterized protein; cDNA FLJ45097 fis, clone BRAWH3031054	5	1	0	0	1	0	mmu-miR-706	-0.07	-0.07	N/A
XRN2	ENST00000377191.3	5'-3' exoribonuclease 2	48	1	0	0	1	0	mmu-miR-706	-0.07	-0.07	N/A
SMIM14	ENST00000295958.5	small integral membrane protein 14	601	2	1	0	1	1	mmu-miR-706	-0.07	-0.42	N/A
SLC25A44	ENST00000359511.4	solute carrier family 25, member 44	760	1	1	0	0	0	mmu-miR-706	-0.07	-0.07	N/A
BICD1	ENST00000548411.1	bicaudal D homolog 1 (Drosophila)	205	2	0	1	1	0	mmu-miR-706	-0.07	-0.08	N/A
C1QTNF5	ENST00000528368.1	C1q and tumor necrosis factor related protein 5	5	1	0	0	1	0	mmu-miR-706	-0.07	-0.07	N/A
FAM160B1	ENST00000369248.4	family with sequence similarity 160, member B1	91	3	1	0	2	1	mmu-miR-706	-0.07	-0.11	N/A
KIAA0087	ENST00000242109.3	KIAA0087	5	2	0	0	2	0	mmu-miR-706	-0.07	-0.07	N/A
AGPAT4	ENST00000366911.5	1-acylglycerol-3-phosphate O-acyltransferase 4	142	1	0	1	0	0	mmu-miR-706	-0.07	-0.13	N/A
NHLRC2	ENST00000369301.3	NHL repeat containing 2	368	3	1	0	2	2	mmu-miR-706	-0.07	-0.09	N/A
SNRPG	ENST00000454893.1	small nuclear ribonucleoprotein polypeptide G	163	1	0	0	1	0	mmu-miR-706	-0.07	-0.13	N/A
ULK3	ENST00000440863.2	unc-51 like kinase 3	22	1	0	1	0	0	mmu-miR-706	-0.07	-0.26	N/A
SLCO2A1	ENST00000310926.4	solute carrier organic anion transporter family, member 2A1	113	3	1	0	2	0	mmu-miR-706	-0.07	-0.07	N/A
XIAP	ENST00000371199.3	X-linked inhibitor of apoptosis	153	2	0	1	1	0	mmu-miR-706	-0.07	-0.12	N/A
WDR52	ENST00000393845.2	WD repeat domain 52	5	1	0	1	0	2	mmu-miR-706	-0.07	-0.07	N/A
SPRR2D	ENST00000360379.3	small proline-rich protein 2D	5	1	0	0	1	0	mmu-miR-706	-0.07	-0.07	N/A
SCN3A	ENST00000360093.3	sodium channel, voltage-gated, type III, alpha subunit	5	1	0	1	0	2	mmu-miR-706	-0.07	-0.07	N/A
RSPO2	ENST00000517939.1	R-spondin 2	5	1	0	0	1	2	mmu-miR-706	-0.07	-0.07	N/A
TGM6	ENST00000381423.1	transglutaminase 6	5	1	0	1	0	0	mmu-miR-706	-0.07	-0.07	N/A
HOXA2	ENST00000222718.5	homeobox A2	14	1	0	0	1	0	mmu-miR-706	-0.07	-0.07	N/A
ALKBH5	ENST00000399138.4	alkB, alkylation repair homolog 5 (E. coli)	2211	2	0	1	1	1	mmu-miR-706	-0.07	-0.07	N/A
ZFP30	ENST00000392144.1	ZFP30 zinc finger protein	41	1	0	1	0	0	mmu-miR-706	-0.07	-0.14	N/A
EPB41L4A-AS2	ENST00000600409.1	EPB41L4A antisense RNA 2 (head to head)	22	1	0	0	1	0	mmu-miR-706	-0.07	-0.09	N/A
COLEC10	ENST00000332843.2	collectin sub-family member 10 (C-type lectin)	5	1	0	0	1	3	mmu-miR-706	-0.07	-0.1	N/A
KRT78	ENST00000359499.4	keratin 78	5	1	0	1	0	0	mmu-miR-706	-0.07	-0.07	N/A
TSLP	ENST00000379706.4	thymic stromal lymphopoietin	62	1	0	0	1	0	mmu-miR-706	-0.07	-0.07	N/A
SLC7A14	ENST00000231706.5	solute carrier family 7, member 14	5	4	1	1	2	2	mmu-miR-706	-0.07	-0.07	N/A
KIAA0754	ENST00000530275.1	KIAA0754	5	1	0	1	0	1	mmu-miR-706	-0.07	-0.07	N/A
NCAPD3	ENST00000534548.2	non-SMC condensin II complex, subunit D3	990	1	0	0	1	1	mmu-miR-706	-0.07	-0.07	N/A
TANC2	ENST00000424789.2	tetratricopeptide repeat, ankyrin repeat and coiled-coil containing 2	155	4	1	1	2	3	mmu-miR-706	-0.07	-0.07	N/A
COL8A2	ENST00000303143.4	collagen, type VIII, alpha 2	15	1	0	1	0	0	mmu-miR-706	-0.07	-0.07	N/A
RBM27	ENST00000265271.5	RNA binding motif protein 27	130	4	0	0	4	3	mmu-miR-706	-0.07	-0.1	N/A
ARL14EP	ENST00000282032.3	ADP-ribosylation factor-like 14 effector protein	164	1	0	1	0	1	mmu-miR-706	-0.07	-0.12	N/A
CBLB	ENST00000264122.4	Cbl proto-oncogene B, E3 ubiquitin protein ligase	469	2	0	1	1	2	mmu-miR-706	-0.07	-0.08	N/A
STAC2	ENST00000333461.5	SH3 and cysteine rich domain 2	123	1	0	1	0	0	mmu-miR-706	-0.07	-0.07	N/A
EIF3M	ENST00000531120.1	eukaryotic translation initiation factor 3, subunit M	218	1	0	0	1	0	mmu-miR-706	-0.07	-0.07	N/A
IGF2BP3	ENST00000258729.3	insulin-like growth factor 2 mRNA binding protein 3	30	2	0	1	1	0	mmu-miR-706	-0.07	-0.07	N/A
GRPEL1	ENST00000264954.4	GrpE-like 1, mitochondrial (E. coli)	1416	1	0	0	1	0	mmu-miR-706	-0.07	-0.08	N/A
LHX1	ENST00000254457.5	LIM homeobox 1	15	1	0	0	1	0	mmu-miR-706	-0.07	-0.07	N/A
SNX27	ENST00000368843.3	sorting nexin family member 27	46	3	1	1	1	2	mmu-miR-706	-0.07	-0.07	N/A
SYNPR	ENST00000479198.1	synaptoporin	5	1	0	0	1	0	mmu-miR-706	-0.07	-0.07	N/A
CDH4	ENST00000360469.5	cadherin 4, type 1, R-cadherin (retinal)	33	1	0	1	0	0	mmu-miR-706	-0.07	-0.07	N/A
CGGBP1	ENST00000309534.6	CGG triplet repeat binding protein 1	990	2	0	0	2	1	mmu-miR-706	-0.07	-0.13	N/A
ST20-MTHFS	ENST00000479961.1	ST20-MTHFS readthrough	1604	2	0	1	1	2	mmu-miR-706	-0.07	-0.24	N/A
NSG1	ENST00000421177.2	Neuron-specific protein family member 1	25	2	0	1	1	0	mmu-miR-706	-0.07	-0.16	N/A
KATNAL1	ENST00000380615.3	katanin p60 subunit A-like 1	335	3	1	1	1	1	mmu-miR-706	-0.07	-0.16	N/A
SLC30A4	ENST00000261867.4	solute carrier family 30 (zinc transporter), member 4	19	2	1	1	0	2	mmu-miR-706	-0.07	-0.09	N/A
GNRHR	ENST00000420975.2	gonadotropin-releasing hormone receptor	5	1	0	0	1	3	mmu-miR-706	-0.07	-0.1	N/A
ARHGEF9	ENST00000253401.6	Cdc42 guanine nucleotide exchange factor (GEF) 9	13	1	0	1	0	4	mmu-miR-706	-0.07	-0.07	N/A
ZFPM2	ENST00000407775.2	zinc finger protein, FOG family member 2	595	2	0	0	2	0	mmu-miR-706	-0.07	-0.07	N/A
FAM26E	ENST00000368599.3	family with sequence similarity 26, member E	32	1	0	0	1	0	mmu-miR-706	-0.07	-0.07	N/A
AXIN1	ENST00000262320.3	axin 1	27	2	0	1	1	0	mmu-miR-706	-0.07	-0.07	N/A
FGD4	ENST00000427716.2	FYVE, RhoGEF and PH domain containing 4	38	2	0	1	1	2	mmu-miR-706	-0.07	-0.09	N/A
PIK3C2B	ENST00000367187.3	phosphatidylinositol-4-phosphate 3-kinase, catalytic subunit type 2 beta	15	1	0	1	0	3	mmu-miR-706	-0.07	-0.07	N/A
TRIM6-TRIM34	ENST00000354852.5	TRIM6-TRIM34 readthrough	233	1	0	0	1	0	mmu-miR-706	-0.07	-0.07	N/A
RAMP2	ENST00000588576.1	receptor (G protein-coupled) activity modifying protein 2	47	1	0	0	1	0	mmu-miR-706	-0.07	-0.07	N/A
FAM179B	ENST00000382233.2	family with sequence similarity 179, member B	12	2	0	1	1	0	mmu-miR-706	-0.07	-0.07	N/A
GATA4	ENST00000335135.4	GATA binding protein 4	5	1	0	1	0	1	mmu-miR-706	-0.07	-0.07	N/A
AAK1	ENST00000409085.4	AP2 associated kinase 1	27	6	2	0	4	7	mmu-miR-706	-0.07	-0.1	N/A
ASCL2	ENST00000331289.4	achaete-scute complex homolog 2 (Drosophila)	5	1	0	0	1	0	mmu-miR-706	-0.07	-0.07	N/A
TK2	ENST00000299697.7	thymidine kinase 2, mitochondrial	439	2	0	1	1	1	mmu-miR-706	-0.07	-0.21	N/A
ELK4	ENST00000357992.4	ELK4, ETS-domain protein (SRF accessory protein 1)	39	4	2	0	2	0	mmu-miR-706	-0.07	-0.13	N/A
FAM114A1	ENST00000358869.2	family with sequence similarity 114, member A1	1504	1	0	0	1	3	mmu-miR-706	-0.07	-0.07	N/A
WNT16	ENST00000222462.2	wingless-type MMTV integration site family, member 16	153	1	0	0	1	0	mmu-miR-706	-0.07	-0.09	N/A
DPH3	ENST00000488423.1	diphthamide biosynthesis 3	1281	1	0	1	0	0	mmu-miR-706	-0.07	-0.22	N/A
ZNF740	ENST00000416904.3	zinc finger protein 740	2137	1	0	0	1	1	mmu-miR-706	-0.07	-0.07	N/A
HS6ST2	ENST00000370836.2	heparan sulfate 6-O-sulfotransferase 2	4566	2	0	0	2	1	mmu-miR-706	-0.07	-0.07	N/A
C3orf27	ENST00000356020.2	chromosome 3 open reading frame 27	5	1	0	0	1	0	mmu-miR-706	-0.07	-0.07	N/A
CHRNA4	ENST00000370263.4	cholinergic receptor, nicotinic, alpha 4 (neuronal)	5	2	0	1	1	1	mmu-miR-706	-0.07	-0.07	N/A
LMCD1	ENST00000157600.3	LIM and cysteine-rich domains 1	1023	1	0	0	1	3	mmu-miR-706	-0.07	-0.07	N/A
CCDC41	ENST00000397809.5	coiled-coil domain containing 41	76	1	1	0	0	0	mmu-miR-706	-0.07	-0.22	N/A
PDLIM5	ENST00000437932.1	PDZ and LIM domain 5	1002	2	0	1	1	1	mmu-miR-706	-0.07	-0.09	N/A
NEIL3	ENST00000264596.3	nei endonuclease VIII-like 3 (E. coli)	500	1	0	0	1	0	mmu-miR-706	-0.07	-0.08	N/A
KCTD15	ENST00000284006.6	potassium channel tetramerization domain containing 15	2483	2	0	1	1	0	mmu-miR-706	-0.07	-0.07	N/A
ARF3	ENST00000256682.4	ADP-ribosylation factor 3	1093	1	0	0	1	3	mmu-miR-706	-0.07	-0.09	N/A
NNT	ENST00000264663.5	nicotinamide nucleotide transhydrogenase	2771	1	0	0	1	1	mmu-miR-706	-0.07	-0.07	N/A
ACSS3	ENST00000548058.1	acyl-CoA synthetase short-chain family member 3	306	2	2	0	0	1	mmu-miR-706	-0.07	-0.17	N/A
SGMS2	ENST00000394684.4	sphingomyelin synthase 2	111	2	0	2	0	1	mmu-miR-706	-0.07	-0.09	N/A
MTHFS	ENST00000258874.3	5,10-methenyltetrahydrofolate synthetase (5-formyltetrahydrofolate cyclo-ligase)	1604	2	0	1	1	2	mmu-miR-706	-0.07	-0.22	N/A
DOLPP1	ENST00000540102.1	dolichyldiphosphatase 1	963	1	0	1	0	1	mmu-miR-706	-0.07	-0.07	N/A
TOX2	ENST00000372999.1	TOX high mobility group box family member 2	21	1	0	1	0	0	mmu-miR-706	-0.07	-0.07	N/A
MARCH1	ENST00000274056.7	membrane-associated ring finger (C3HC4) 1, E3 ubiquitin protein ligase	5	2	0	1	1	0	mmu-miR-706	-0.07	-0.07	N/A
UGT2A1	ENST00000503640.1	UDP glucuronosyltransferase 2 family, polypeptide A1, complex locus	5	1	0	0	1	0	mmu-miR-706	-0.07	-0.07	N/A
SPRY1	ENST00000394339.2	sprouty homolog 1, antagonist of FGF signaling (Drosophila)	150	1	1	0	0	3	mmu-miR-706	-0.07	-0.14	N/A
DDHD1	ENST00000323669.5	DDHD domain containing 1	103	4	1	0	3	2	mmu-miR-706	-0.07	-0.21	N/A
ZHX3	ENST00000309060.3	zinc fingers and homeoboxes 3	131	3	1	1	1	1	mmu-miR-706	-0.07	-0.08	N/A
UBE2D1	ENST00000373910.4	ubiquitin-conjugating enzyme E2D 1	200	1	0	0	1	1	mmu-miR-706	-0.07	-0.07	N/A
SETDB2	ENST00000354234.4	SET domain, bifurcated 2	70	1	0	1	0	1	mmu-miR-706	-0.07	-0.07	N/A
ERMP1	ENST00000381506.3	endoplasmic reticulum metallopeptidase 1	53	2	0	2	0	1	mmu-miR-706	-0.07	-0.14	N/A
LMNB2	ENST00000325327.3	lamin B2	89	1	0	1	0	1	mmu-miR-706	-0.07	-0.17	N/A
ALPL	ENST00000374840.3	alkaline phosphatase, liver/bone/kidney	251	1	0	1	0	1	mmu-miR-706	-0.07	-0.07	N/A
NGDN	ENST00000397154.3	neuroguidin, EIF4E binding protein	679	1	0	0	1	0	mmu-miR-706	-0.07	-0.07	N/A
DACT2	ENST00000366795.3	dishevelled-binding antagonist of beta-catenin 2	48	1	0	0	1	1	mmu-miR-706	-0.07	-0.07	N/A
COPS7B	ENST00000373608.3	COP9 signalosome subunit 7B	331	1	0	1	0	2	mmu-miR-706	-0.07	-0.07	N/A
H6PD	ENST00000377403.2	hexose-6-phosphate dehydrogenase (glucose 1-dehydrogenase)	467	1	0	1	0	2	mmu-miR-706	-0.07	-0.07	N/A
SLC1A2	ENST00000278379.3	solute carrier family 1 (glial high affinity glutamate transporter), member 2	5	4	0	2	2	4	mmu-miR-706	-0.07	-0.07	N/A
DRD1	ENST00000393752.2	dopamine receptor D1	7	3	0	0	3	0	mmu-miR-706	-0.07	-0.07	N/A
MARC2	ENST00000366913.3	mitochondrial amidoxime reducing component 2	213	1	0	0	1	0	mmu-miR-706	-0.07	-0.07	N/A
GSE1	ENST00000253458.7	Gse1 coiled-coil protein	133	1	0	1	0	0	mmu-miR-706	-0.07	-0.07	N/A
C1orf74	ENST00000294811.1	chromosome 1 open reading frame 74	5	1	0	0	1	0	mmu-miR-706	-0.07	-0.07	N/A
TMPRSS3	ENST00000398405.1	transmembrane protease, serine 3	5	1	0	0	1	1	mmu-miR-706	-0.07	-0.07	N/A
UGT2A2	ENST00000457664.2	UDP glucuronosyltransferase 2 family, polypeptide A2	5	1	0	0	1	0	mmu-miR-706	-0.07	-0.07	N/A
ARMC6	ENST00000392335.2	armadillo repeat containing 6	1295	1	0	0	1	0	mmu-miR-706	-0.07	-0.07	N/A
AK2	ENST00000467905.1	adenylate kinase 2	3125	2	1	0	1	1	mmu-miR-706	-0.06	-0.07	N/A
HELZ2	ENST00000427522.2	helicase with zinc finger 2, transcriptional coactivator	692	1	0	0	1	3	mmu-miR-706	-0.06	-0.11	N/A
RABIF	ENST00000367262.3	RAB interacting factor	948	2	0	0	2	1	mmu-miR-706	-0.06	-0.15	N/A
ABT1	ENST00000274849.1	activator of basal transcription 1	138	1	0	0	1	1	mmu-miR-706	-0.06	-0.11	N/A
ZBTB41	ENST00000367405.4	zinc finger and BTB domain containing 41	33	2	0	0	2	4	mmu-miR-706	-0.06	-0.07	N/A
TRAM1	ENST00000521425.1	translocation associated membrane protein 1	790	1	1	0	0	3	mmu-miR-706	-0.06	-0.18	N/A
BACH2	ENST00000257749.4	BTB and CNC homology 1, basic leucine zipper transcription factor 2	74	5	0	2	3	2	mmu-miR-706	-0.06	-0.07	N/A
ATXN1	ENST00000244769.4	ataxin 1	106	3	2	0	1	8	mmu-miR-706	-0.06	-0.09	N/A
LSM14B	ENST00000253001.4	LSM14B, SCD6 homolog B (S. cerevisiae)	700	1	0	1	0	0	mmu-miR-706	-0.06	-0.07	N/A
SMIM15	ENST00000339020.3	small integral membrane protein 15	1037	3	1	0	2	0	mmu-miR-706	-0.06	-0.34	N/A
IHH	ENST00000295731.6	indian hedgehog	238	1	0	1	0	0	mmu-miR-706	-0.06	-0.06	N/A
TLE3	ENST00000558939.1	transducin-like enhancer of split 3 (E(sp1) homolog, Drosophila)	520	1	0	1	0	2	mmu-miR-706	-0.06	-0.06	N/A
DOCK4	ENST00000428084.1	dedicator of cytokinesis 4	211	1	1	0	0	0	mmu-miR-706	-0.06	-0.06	N/A
NUS1	ENST00000368494.3	nuclear undecaprenyl pyrophosphate synthase 1 homolog (S. cerevisiae)	302	1	0	1	0	2	mmu-miR-706	-0.06	-0.06	N/A
KDM3B	ENST00000314358.5	lysine (K)-specific demethylase 3B	1589	1	0	1	0	0	mmu-miR-706	-0.06	-0.06	N/A
ZMYND19	ENST00000298585.2	zinc finger, MYND-type containing 19	1574	1	0	0	1	0	mmu-miR-706	-0.06	-0.06	N/A
AR	ENST00000374690.3	androgen receptor	57	2	0	1	1	5	mmu-miR-706	-0.06	-0.06	N/A
PIGM	ENST00000368090.2	phosphatidylinositol glycan anchor biosynthesis, class M	179	3	0	1	2	2	mmu-miR-706	-0.06	-0.11	N/A
HECA	ENST00000367658.2	headcase homolog (Drosophila)	783	1	0	1	0	1	mmu-miR-706	-0.06	-0.06	N/A
EYA4	ENST00000367895.5	eyes absent homolog 4 (Drosophila)	242	1	0	0	1	0	mmu-miR-706	-0.06	-0.07	N/A
PGM2	ENST00000381967.4	phosphoglucomutase 2	232	1	0	1	0	0	mmu-miR-706	-0.06	-0.2	N/A
DUSP19	ENST00000354221.4	dual specificity phosphatase 19	42	1	0	0	1	1	mmu-miR-706	-0.06	-0.08	N/A
ATP9A	ENST00000311637.5	ATPase, class II, type 9A	1511	1	0	1	0	1	mmu-miR-706	-0.06	-0.07	N/A
DGUOK	ENST00000264093.4	deoxyguanosine kinase	18193	1	0	0	1	0	mmu-miR-706	-0.06	-0.06	N/A
KCNS3	ENST00000304101.4	potassium voltage-gated channel, delayed-rectifier, subfamily S, member 3	344	1	0	0	1	0	mmu-miR-706	-0.06	-0.06	N/A
CAMK2D	ENST00000296402.5	calcium/calmodulin-dependent protein kinase II delta	938	3	0	3	0	3	mmu-miR-706	-0.06	-0.06	N/A
TMEM229B	ENST00000557006.1	transmembrane protein 229B	5	1	1	0	0	3	mmu-miR-706	-0.06	-0.06	N/A
DKFZP434E1119	ENST00000598970.1		5	1	0	0	1	0	mmu-miR-706	-0.06	-0.06	N/A
CHTF8	ENST00000448552.2	CTF8, chromosome transmission fidelity factor 8 homolog (S. cerevisiae)	13	1	0	0	1	0	mmu-miR-706	-0.06	-0.06	N/A
IGF2	ENST00000381395.1	insulin-like growth factor 2 (somatomedin A)	1371	2	0	1	1	0	mmu-miR-706	-0.06	-0.07	N/A
DYNLL2	ENST00000579991.2	dynein, light chain, LC8-type 2	1162	2	0	1	1	2	mmu-miR-706	-0.06	-0.08	N/A
GFRA2	ENST00000524240.1	GDNF family receptor alpha 2	13	2	1	0	1	4	mmu-miR-706	-0.06	-0.14	N/A
NPBWR1	ENST00000331251.3	neuropeptides B/W receptor 1	25	2	0	0	2	0	mmu-miR-706	-0.06	-0.08	N/A
MAPK13	ENST00000211287.4	mitogen-activated protein kinase 13	499	1	0	0	1	0	mmu-miR-706	-0.06	-0.07	N/A
SHISA5	ENST00000296444.2	shisa family member 5	3921	1	0	1	0	0	mmu-miR-706	-0.06	-0.06	N/A
MMP10	ENST00000279441.4	matrix metallopeptidase 10 (stromelysin 2)	33	1	0	0	1	0	mmu-miR-706	-0.06	-0.06	N/A
HEPHL1	ENST00000315765.9	hephaestin-like 1	5	1	0	0	1	1	mmu-miR-706	-0.06	-0.07	N/A
MAP3K3	ENST00000361357.3	mitogen-activated protein kinase kinase kinase 3	144	1	0	1	0	0	mmu-miR-706	-0.06	-0.06	N/A
THNSL1	ENST00000524413.1	threonine synthase-like 1 (S. cerevisiae)	140	1	0	1	0	0	mmu-miR-706	-0.06	-0.08	N/A
CD300LG	ENST00000317310.4	CD300 molecule-like family member g	5	1	0	0	1	0	mmu-miR-706	-0.06	-0.06	N/A
AIM1	ENST00000369066.3	absent in melanoma 1	35	2	0	1	1	0	mmu-miR-706	-0.06	-0.06	N/A
IKZF2	ENST00000457361.1	IKAROS family zinc finger 2 (Helios)	32	2	0	1	1	6	mmu-miR-706	-0.06	-0.07	N/A
TRIM33	ENST00000358465.2	tripartite motif containing 33	201	3	1	2	0	1	mmu-miR-706	-0.06	-0.1	N/A
FIGN	ENST00000333129.3	fidgetin	10	3	0	2	1	5	mmu-miR-706	-0.06	-0.11	N/A
FBXO48	ENST00000377957.3	F-box protein 48	13	3	0	2	1	2	mmu-miR-706	-0.06	-0.16	N/A
TMEM82	ENST00000375782.1	transmembrane protein 82	10	1	0	0	1	0	mmu-miR-706	-0.06	-0.12	N/A
ABHD5	ENST00000458276.2	abhydrolase domain containing 5	884	1	0	0	1	1	mmu-miR-706	-0.06	-0.1	N/A
FAR1	ENST00000354817.3	fatty acyl CoA reductase 1	814	1	0	1	0	0	mmu-miR-706	-0.06	-0.07	N/A
UBE2W	ENST00000517608.1	ubiquitin-conjugating enzyme E2W (putative)	102	2	0	0	2	0	mmu-miR-706	-0.06	-0.08	N/A
GAS2	ENST00000454584.2	growth arrest-specific 2	13	2	0	0	2	0	mmu-miR-706	-0.06	-0.07	N/A
TMPRSS2	ENST00000332149.5	transmembrane protease, serine 2	11	1	0	1	0	0	mmu-miR-706	-0.06	-0.09	N/A
PHACTR1	ENST00000379350.1	phosphatase and actin regulator 1	5	2	0	0	2	1	mmu-miR-706	-0.06	-0.06	N/A
CDH24	ENST00000397359.3	cadherin 24, type 2	44	1	0	1	0	0	mmu-miR-706	-0.06	-0.06	N/A
SLC16A9	ENST00000395348.3	solute carrier family 16, member 9	7	2	0	1	1	2	mmu-miR-706	-0.06	-0.06	N/A
SHISA7	ENST00000376325.4	shisa family member 7	5	1	0	1	0	1	mmu-miR-706	-0.06	-0.06	N/A
NUDT12	ENST00000230792.2	nudix (nucleoside diphosphate linked moiety X)-type motif 12	17	1	0	0	1	0	mmu-miR-706	-0.06	-0.06	N/A
XPNPEP2	ENST00000371106.3	X-prolyl aminopeptidase (aminopeptidase P) 2, membrane-bound	5	1	0	1	0	0	mmu-miR-706	-0.06	-0.06	N/A
PGR	ENST00000325455.5	progesterone receptor	8	4	1	0	3	2	mmu-miR-706	-0.06	-0.07	N/A
RSPRY1	ENST00000394420.4	ring finger and SPRY domain containing 1	735	1	0	0	1	0	mmu-miR-706	-0.06	-0.15	N/A
PAK2	ENST00000327134.3	p21 protein (Cdc42/Rac)-activated kinase 2	145	2	0	1	1	1	mmu-miR-706	-0.06	-0.07	N/A
ZKSCAN5	ENST00000394170.2	zinc finger with KRAB and SCAN domains 5	53	1	0	1	0	0	mmu-miR-706	-0.06	-0.13	N/A
PTPN14	ENST00000366956.5	protein tyrosine phosphatase, non-receptor type 14	301	2	0	1	1	4	mmu-miR-706	-0.06	-0.06	N/A
IRAK3	ENST00000261233.4	interleukin-1 receptor-associated kinase 3	13	2	0	1	1	3	mmu-miR-706	-0.06	-0.07	N/A
TMEM65	ENST00000297632.6	transmembrane protein 65	769	3	0	1	2	3	mmu-miR-706	-0.06	-0.12	N/A
PIK3CA	ENST00000263967.3	phosphatidylinositol-4,5-bisphosphate 3-kinase, catalytic subunit alpha	112	2	0	2	0	3	mmu-miR-706	-0.06	-0.12	N/A
TSPAN6	ENST00000373020.4	tetraspanin 6	885	1	0	0	1	3	mmu-miR-706	-0.06	-0.08	N/A
MAP2	ENST00000360351.4	microtubule-associated protein 2	68	2	0	2	0	2	mmu-miR-706	-0.06	-0.08	N/A
EMP2	ENST00000359543.3	epithelial membrane protein 2	1725	1	0	1	0	1	mmu-miR-706	-0.06	-0.06	N/A
CACNA1E	ENST00000526775.1	calcium channel, voltage-dependent, R type, alpha 1E subunit	5	3	1	1	1	6	mmu-miR-706	-0.06	-0.06	N/A
GRM1	ENST00000392299.2	glutamate receptor, metabotropic 1	5	3	1	1	1	0	mmu-miR-706	-0.06	-0.06	N/A
GABRB2	ENST00000393959.1	gamma-aminobutyric acid (GABA) A receptor, beta 2	5	4	1	0	3	5	mmu-miR-706	-0.06	-0.06	N/A
FTSJ1	ENST00000456787.1	FtsJ RNA methyltransferase homolog 1 (E. coli)	4860	1	0	0	1	0	mmu-miR-706	-0.06	-0.06	N/A
MSRA	ENST00000317173.4	methionine sulfoxide reductase A	81	1	0	1	0	0	mmu-miR-706	-0.06	-0.06	N/A
GPR63	ENST00000229955.3	G protein-coupled receptor 63	5	2	2	0	0	1	mmu-miR-706	-0.06	-0.06	N/A
SHISA6	ENST00000441885.3	shisa family member 6	5	4	0	2	2	2	mmu-miR-706	-0.06	-0.06	N/A
PRELP	ENST00000343110.2	proline/arginine-rich end leucine-rich repeat protein	5	2	1	1	0	5	mmu-miR-706	-0.06	-0.06	N/A
SIX2	ENST00000303077.6	SIX homeobox 2	75	2	0	0	2	4	mmu-miR-706	-0.06	-0.06	N/A
SDC1	ENST00000254351.4	syndecan 1	3152	1	0	1	0	3	mmu-miR-706	-0.06	-0.06	N/A
C10orf128	ENST00000374151.3	chromosome 10 open reading frame 128	0	1	0	0	1	0	mmu-miR-706	-0.06	-0.06	N/A
TNKS	ENST00000310430.6	tankyrase, TRF1-interacting ankyrin-related ADP-ribose polymerase	943	1	0	1	0	3	mmu-miR-706	-0.06	-0.06	N/A
C5orf47	ENST00000340147.6	chromosome 5 open reading frame 47	15	1	0	1	0	0	mmu-miR-706	-0.06	-0.19	N/A
RPUSD2	ENST00000315616.7	RNA pseudouridylate synthase domain containing 2	70	1	0	0	1	1	mmu-miR-706	-0.06	-0.14	N/A
PCYT1A	ENST00000292823.2	phosphate cytidylyltransferase 1, choline, alpha	731	3	0	1	2	2	mmu-miR-706	-0.06	-0.07	N/A
COL25A1	ENST00000399132.1	collagen, type XXV, alpha 1	270	4	0	1	3	1	mmu-miR-706	-0.06	-0.07	N/A
ACVR2B	ENST00000352511.4	activin A receptor, type IIB	21	5	1	2	2	7	mmu-miR-706	-0.06	-0.13	N/A
HIBCH	ENST00000392332.3	3-hydroxyisobutyryl-CoA hydrolase	232	2	0	0	2	0	mmu-miR-706	-0.06	-0.12	N/A
JAM3	ENST00000299106.4	junctional adhesion molecule 3	85	1	0	1	0	1	mmu-miR-706	-0.06	-0.06	N/A
SNTB2	ENST00000336278.4	syntrophin, beta 2 (dystrophin-associated protein A1, 59kDa, basic component 2)	254	4	0	3	1	1	mmu-miR-706	-0.06	-0.08	N/A
ARHGAP28	ENST00000419673.2	Rho GTPase activating protein 28	31	1	0	1	0	2	mmu-miR-706	-0.06	-0.09	N/A
ZMAT3	ENST00000311417.2	zinc finger, matrin-type 3	459	2	1	1	0	2	mmu-miR-706	-0.06	-0.06	N/A
NEK8	ENST00000268766.6	NIMA-related kinase 8	134	1	0	0	1	1	mmu-miR-706	-0.06	-0.06	N/A
GSK3B	ENST00000264235.8	glycogen synthase kinase 3 beta	498	3	1	1	1	1	mmu-miR-706	-0.06	-0.09	N/A
ZFYVE20	ENST00000253699.3	zinc finger, FYVE domain containing 20	57	1	1	0	0	1	mmu-miR-706	-0.06	-0.11	N/A
PIGA	ENST00000542278.1	phosphatidylinositol glycan anchor biosynthesis, class A	104	1	0	0	1	1	mmu-miR-706	-0.06	-0.06	N/A
PA2G4	ENST00000303305.6	proliferation-associated 2G4, 38kDa	64	1	0	0	1	0	mmu-miR-706	-0.06	-0.06	N/A
LCMT2	ENST00000567039.1	leucine carboxyl methyltransferase 2	274	1	0	0	1	0	mmu-miR-706	-0.06	-0.06	N/A
MAP6D1	ENST00000318631.3	MAP6 domain containing 1	45	1	0	0	1	0	mmu-miR-706	-0.06	-0.06	N/A
CEP120	ENST00000306467.5	centrosomal protein 120kDa	261	1	1	0	0	0	mmu-miR-706	-0.06	-0.06	N/A
VPS37C	ENST00000301765.5	vacuolar protein sorting 37 homolog C (S. cerevisiae)	3267	1	0	1	0	1	mmu-miR-706	-0.06	-0.06	N/A
NRIP2	ENST00000337508.4	nuclear receptor interacting protein 2	5	1	0	0	1	0	mmu-miR-706	-0.06	-0.06	N/A
LHX9	ENST00000367390.3	LIM homeobox 9	40	4	0	2	2	3	mmu-miR-706	-0.06	-0.27	N/A
TEAD1	ENST00000361905.4	TEA domain family member 1 (SV40 transcriptional enhancer factor)	740	4	1	0	3	7	mmu-miR-706	-0.06	-0.06	N/A
CREG1	ENST00000370509.4	cellular repressor of E1A-stimulated genes 1	318	1	0	0	1	0	mmu-miR-706	-0.06	-0.07	N/A
HINT3	ENST00000229633.5	histidine triad nucleotide binding protein 3	131	1	0	0	1	0	mmu-miR-706	-0.06	-0.07	N/A
XRN1	ENST00000264951.4	5'-3' exoribonuclease 1	612	4	0	2	2	2	mmu-miR-706	-0.06	-0.06	N/A
YES1	ENST00000577961.1	v-yes-1 Yamaguchi sarcoma viral oncogene homolog 1	168	1	0	0	1	1	mmu-miR-706	-0.06	-0.06	N/A
TXNRD2	ENST00000535882.1	thioredoxin reductase 2	148	1	0	1	0	0	mmu-miR-706	-0.06	-0.06	N/A
SELT	ENST00000471696.1	Selenoprotein T	538	1	0	0	1	1	mmu-miR-706	-0.06	-0.06	N/A
CR1	ENST00000367052.1	complement component (3b/4b) receptor 1 (Knops blood group)	5	1	0	0	1	0	mmu-miR-706	-0.06	-0.06	N/A
SH3RF3	ENST00000309415.6	SH3 domain containing ring finger 3	15	1	0	0	1	0	mmu-miR-706	-0.06	-0.06	N/A
RP1	ENST00000220676.1	retinitis pigmentosa 1 (autosomal dominant)	5	1	0	0	1	0	mmu-miR-706	-0.06	-0.06	N/A
PCDHB17	ENST00000539533.1	Protocadherin-psi1; Uncharacterized protein	5	1	0	1	0	0	mmu-miR-706	-0.06	-0.06	N/A
KIF18A	ENST00000263181.6	kinesin family member 18A	152	1	0	0	1	0	mmu-miR-706	-0.06	-0.06	N/A
RHOT1	ENST00000333942.6	ras homolog family member T1	71	1	0	1	0	0	mmu-miR-706	-0.06	-0.06	N/A
TMEM181	ENST00000367090.3	transmembrane protein 181	924	1	0	1	0	0	mmu-miR-706	-0.06	-0.06	N/A
GLI3	ENST00000395925.3	GLI family zinc finger 3	544	1	0	1	0	1	mmu-miR-706	-0.06	-0.06	N/A
PROX1	ENST00000366958.4	prospero homeobox 1	131	4	0	2	2	0	mmu-miR-706	-0.06	-0.06	N/A
ZBTB43	ENST00000449886.1	zinc finger and BTB domain containing 43	396	1	0	0	1	1	mmu-miR-706	-0.06	-0.06	N/A
COX4I1	ENST00000564903.1	cytochrome c oxidase subunit IV isoform 1	44	1	1	0	0	0	mmu-miR-706	-0.06	-0.16	N/A
DMGDH	ENST00000380311.4	dimethylglycine dehydrogenase	17	1	0	0	1	2	mmu-miR-706	-0.06	-0.08	N/A
TTLL7	ENST00000260505.8	tubulin tyrosine ligase-like family, member 7	93	2	1	0	1	3	mmu-miR-706	-0.06	-0.06	N/A
HELZ	ENST00000358691.5	helicase with zinc finger	571	4	2	0	2	3	mmu-miR-706	-0.06	-0.08	N/A
CEP41	ENST00000223208.5	centrosomal protein 41kDa	346	2	0	1	1	4	mmu-miR-706	-0.06	-0.1	N/A
AC026703.1	ENST00000326958.1		182	1	0	0	1	1	mmu-miR-706	-0.06	-0.06	N/A
CPOX	ENST00000264193.2	coproporphyrinogen oxidase	377	1	0	0	1	2	mmu-miR-706	-0.06	-0.09	N/A
IQCJ	ENST00000397832.2	IQ motif containing J	5	1	0	0	1	1	mmu-miR-706	-0.06	-0.06	N/A
ZNF354C	ENST00000315475.6	zinc finger protein 354C	482	1	0	1	0	0	mmu-miR-706	-0.06	-0.06	N/A
PLD5	ENST00000536534.2	phospholipase D family, member 5	5	3	0	1	2	3	mmu-miR-706	-0.06	-0.06	N/A
MACC1	ENST00000400331.5	metastasis associated in colon cancer 1	5	1	1	0	0	1	mmu-miR-706	-0.06	-0.06	N/A
CRY2	ENST00000443527.2	cryptochrome 2 (photolyase-like)	63	2	0	1	1	0	mmu-miR-706	-0.06	-0.06	N/A
ALDH16A1	ENST00000293350.4	aldehyde dehydrogenase 16 family, member A1	366	1	0	1	0	0	mmu-miR-706	-0.06	-0.16	N/A
CREB5	ENST00000357727.2	cAMP responsive element binding protein 5	54	5	1	1	3	2	mmu-miR-706	-0.06	-0.08	N/A
SYS1	ENST00000243918.5	SYS1 Golgi-localized integral membrane protein homolog (S. cerevisiae)	384	1	0	1	0	0	mmu-miR-706	-0.06	-0.13	N/A
PANK3	ENST00000239231.6	pantothenate kinase 3	522	1	0	0	1	2	mmu-miR-706	-0.06	-0.07	N/A
PSMD10	ENST00000372296.1	proteasome (prosome, macropain) 26S subunit, non-ATPase, 10	44	2	0	0	2	0	mmu-miR-706	-0.06	-0.17	N/A
HNRNPC	ENST00000336053.6	heterogeneous nuclear ribonucleoprotein C (C1/C2)	1103	2	0	0	2	0	mmu-miR-706	-0.06	-0.09	N/A
AK3	ENST00000381809.3	adenylate kinase 3	323	1	0	1	0	0	mmu-miR-706	-0.06	-0.1	N/A
OR1L8	ENST00000304865.2	olfactory receptor, family 1, subfamily L, member 8	8	2	0	0	2	0	mmu-miR-706	-0.06	-0.15	N/A
FZD7	ENST00000286201.1	frizzled family receptor 7	319	1	1	0	0	1	mmu-miR-706	-0.06	-0.07	N/A
KCNK13	ENST00000282146.4	potassium channel, subfamily K, member 13	11	1	0	1	0	0	mmu-miR-706	-0.06	-0.06	N/A
SGPP1	ENST00000247225.6	sphingosine-1-phosphate phosphatase 1	1340	1	0	0	1	1	mmu-miR-706	-0.06	-0.06	N/A
COL9A2	ENST00000372748.3	collagen, type IX, alpha 2	189	2	1	0	1	0	mmu-miR-706	-0.06	-0.09	N/A
PFKFB3	ENST00000379789.4	6-phosphofructo-2-kinase/fructose-2,6-biphosphatase 3	29	1	0	1	0	3	mmu-miR-706	-0.06	-0.06	N/A
LRRC16A	ENST00000329474.6	leucine rich repeat containing 16A	718	1	0	0	1	2	mmu-miR-706	-0.06	-0.06	N/A
TNFRSF1A	ENST00000162749.2	tumor necrosis factor receptor superfamily, member 1A	1698	1	0	0	1	0	mmu-miR-706	-0.06	-0.06	N/A
BSND	ENST00000371265.4	Bartter syndrome, infantile, with sensorineural deafness (Barttin)	5	1	0	1	0	3	mmu-miR-706	-0.06	-0.06	N/A
UBAC2	ENST00000376440.2	UBA domain containing 2	902	1	0	0	1	1	mmu-miR-706	-0.06	-0.06	N/A
SLC22A5	ENST00000245407.3	solute carrier family 22 (organic cation/carnitine transporter), member 5	37	1	0	0	1	1	mmu-miR-706	-0.06	-0.06	N/A
ATP5G1	ENST00000355938.5	ATP synthase, H+ transporting, mitochondrial Fo complex, subunit C1 (subunit 9)	24	1	0	1	0	1	mmu-miR-706	-0.06	-0.22	N/A
C6orf195	ENST00000296847.3	chromosome 6 open reading frame 195	5	1	0	0	1	0	mmu-miR-706	-0.06	-0.06	N/A
RP11-366L20.2	ENST00000356215.2	Uncharacterized protein	5	1	0	0	1	0	mmu-miR-706	-0.06	-0.06	N/A
TAL1	ENST00000371884.2	T-cell acute lymphocytic leukemia 1	5	3	0	1	2	2	mmu-miR-706	-0.06	-0.06	N/A
EIF2S1	ENST00000256383.4	eukaryotic translation initiation factor 2, subunit 1 alpha, 35kDa	3360	1	0	0	1	0	mmu-miR-706	-0.06	-0.06	N/A
ICAM1	ENST00000264832.3	intercellular adhesion molecule 1	861	2	0	1	1	0	mmu-miR-706	-0.06	-0.1	N/A
LMBRD2	ENST00000296603.4	LMBR1 domain containing 2	211	3	2	0	1	3	mmu-miR-706	-0.06	-0.09	N/A
TM9SF2	ENST00000376387.4	transmembrane 9 superfamily member 2	5046	1	0	0	1	0	mmu-miR-706	-0.06	-0.07	N/A
PTPRD	ENST00000381196.4	protein tyrosine phosphatase, receptor type, D	101	1	0	1	0	1	mmu-miR-706	-0.06	-0.1	N/A
ZSCAN29	ENST00000396976.2	zinc finger and SCAN domain containing 29	32	2	0	2	0	0	mmu-miR-706	-0.06	-0.19	N/A
RNF169	ENST00000299563.4	ring finger protein 169	204	1	0	1	0	1	mmu-miR-706	-0.06	-0.06	N/A
C5orf45	ENST00000518219.1	chromosome 5 open reading frame 45	313	1	0	1	0	1	mmu-miR-706	-0.06	-0.06	N/A
ZDHHC22	ENST00000319374.4	zinc finger, DHHC-type containing 22	32	1	0	1	0	2	mmu-miR-706	-0.06	-0.06	N/A
SCN1A	ENST00000423058.2	sodium channel, voltage-gated, type I, alpha subunit	21	2	0	1	1	0	mmu-miR-706	-0.06	-0.09	N/A
DBT	ENST00000370132.4	dihydrolipoamide branched chain transacylase E2	117	2	0	0	2	0	mmu-miR-706	-0.06	-0.09	N/A
PBRM1	ENST00000356770.4	polybromo 1	689	1	0	0	1	1	mmu-miR-706	-0.05	-0.06	N/A
SUSD1	ENST00000374263.3	sushi domain containing 1	68	1	0	0	1	2	mmu-miR-706	-0.05	-0.09	N/A
WDR1	ENST00000499869.2	WD repeat domain 1	8818	1	0	1	0	2	mmu-miR-706	-0.05	-0.09	N/A
CCDC88A	ENST00000336838.6	coiled-coil domain containing 88A	141	2	1	1	0	0	mmu-miR-706	-0.05	-0.07	N/A
SLC25A46	ENST00000355943.3	solute carrier family 25, member 46	391	3	1	1	1	1	mmu-miR-706	-0.05	-0.34	N/A
ZNF618	ENST00000288466.7	zinc finger protein 618	778	1	0	1	0	2	mmu-miR-706	-0.05	-0.06	N/A
ARF6	ENST00000298316.5	ADP-ribosylation factor 6	31	1	0	1	0	1	mmu-miR-706	-0.05	-0.09	N/A
FGFR1	ENST00000397091.5	fibroblast growth factor receptor 1	650	1	0	1	0	3	mmu-miR-706	-0.05	-0.14	N/A
PEX19	ENST00000368072.5	peroxisomal biogenesis factor 19	1804	1	0	1	0	0	mmu-miR-706	-0.05	-0.05	N/A
FRMD7	ENST00000370879.1	FERM domain containing 7	5	2	0	0	2	2	mmu-miR-706	-0.05	-0.05	N/A
RGL1	ENST00000304685.4	ral guanine nucleotide dissociation stimulator-like 1	188	4	0	0	4	1	mmu-miR-706	-0.05	-0.05	N/A
GRPEL2	ENST00000329271.3	GrpE-like 2, mitochondrial (E. coli)	79	1	0	0	1	0	mmu-miR-706	-0.05	-0.07	N/A
CLN5	ENST00000377453.3	ceroid-lipofuscinosis, neuronal 5	184	1	0	1	0	1	mmu-miR-706	-0.05	-0.05	N/A
GTF2E1	ENST00000283875.5	general transcription factor IIE, polypeptide 1, alpha 56kDa	218	1	0	0	1	0	mmu-miR-706	-0.05	-0.05	N/A
SLAMF1	ENST00000302035.6	signaling lymphocytic activation molecule family member 1	5	1	0	1	0	0	mmu-miR-706	-0.05	-0.05	N/A
PDGFRA	ENST00000257290.5	platelet-derived growth factor receptor, alpha polypeptide	39	2	1	0	1	1	mmu-miR-706	-0.05	-0.05	N/A
GMCL1	ENST00000282570.3	germ cell-less, spermatogenesis associated 1	360	1	0	0	1	1	mmu-miR-706	-0.05	-0.05	N/A
ZNF398	ENST00000420008.2	zinc finger protein 398	305	1	0	1	0	1	mmu-miR-706	-0.05	-0.06	N/A
LZIC	ENST00000377223.1	leucine zipper and CTNNBIP1 domain containing	508	3	0	1	2	2	mmu-miR-706	-0.05	-0.12	N/A
ATP7A	ENST00000343533.5	ATPase, Cu++ transporting, alpha polypeptide	141	5	0	1	4	3	mmu-miR-706	-0.05	-0.1	N/A
FMN1	ENST00000334528.9	formin 1	25	4	2	1	1	3	mmu-miR-706	-0.05	-0.12	N/A
PEAK1	ENST00000312493.4	pseudopodium-enriched atypical kinase 1	209	2	0	1	1	1	mmu-miR-706	-0.05	-0.06	N/A
PI4K2B	ENST00000264864.6	phosphatidylinositol 4-kinase type 2 beta	931	1	0	0	1	0	mmu-miR-706	-0.05	-0.06	N/A
H2AFV	ENST00000381124.5	H2A histone family, member V	9640	1	0	1	0	0	mmu-miR-706	-0.05	-0.16	N/A
FGF13	ENST00000315930.6	fibroblast growth factor 13	17	1	0	0	1	1	mmu-miR-706	-0.05	-0.05	N/A
ANKRD33B	ENST00000296657.5	ankyrin repeat domain 33B	9	1	0	1	0	3	mmu-miR-706	-0.05	-0.13	N/A
C15orf57	ENST00000358005.3	chromosome 15 open reading frame 57	79	1	0	0	1	1	mmu-miR-706	-0.05	-0.06	N/A
DCP2	ENST00000389063.2	decapping mRNA 2	155	3	0	1	2	1	mmu-miR-706	-0.05	-0.11	N/A
ADARB2	ENST00000381312.1	adenosine deaminase, RNA-specific, B2 (non-functional)	9	2	0	2	0	2	mmu-miR-706	-0.05	-0.12	N/A
PAFAH1B1	ENST00000397195.5	platelet-activating factor acetylhydrolase 1b, regulatory subunit 1 (45kDa)	1570	2	1	0	1	4	mmu-miR-706	-0.05	-0.07	N/A
FAM189A1	ENST00000261275.4	family with sequence similarity 189, member A1	12	2	0	1	1	1	mmu-miR-706	-0.05	-0.05	N/A
CISH	ENST00000443053.2	cytokine inducible SH2-containing protein	19	1	1	0	0	1	mmu-miR-706	-0.05	-0.05	N/A
AC068987.1	ENST00000599343.1	HCG1997999; cDNA FLJ33996 fis, clone DFNES2008881	44	1	0	0	1	0	mmu-miR-706	-0.05	-0.05	N/A
SH3KBP1	ENST00000397821.3	SH3-domain kinase binding protein 1	109	2	0	1	1	1	mmu-miR-706	-0.05	-0.09	N/A
RUNDC3B	ENST00000338056.3	RUN domain containing 3B	41	1	0	0	1	0	mmu-miR-706	-0.05	-0.05	N/A
CCSER1	ENST00000509176.1	coiled-coil serine-rich protein 1	5	1	0	1	0	1	mmu-miR-706	-0.05	-0.05	N/A
PLIN1	ENST00000300055.5	perilipin 1	10	1	0	0	1	1	mmu-miR-706	-0.05	-0.05	N/A
VPS13C	ENST00000249837.3	vacuolar protein sorting 13 homolog C (S. cerevisiae)	85	1	0	1	0	0	mmu-miR-706	-0.05	-0.05	N/A
UBQLN4	ENST00000368309.3	ubiquilin 4	5	2	1	1	0	2	mmu-miR-706	-0.05	-0.05	N/A
GIGYF2	ENST00000373566.3	GRB10 interacting GYF protein 2	361	2	0	1	1	3	mmu-miR-706	-0.05	-0.06	N/A
PVRL3	ENST00000485303.1	poliovirus receptor-related 3	361	1	0	0	1	2	mmu-miR-706	-0.05	-0.21	N/A
ANO1	ENST00000355303.5	anoctamin 1, calcium activated chloride channel	78	1	0	0	1	1	mmu-miR-706	-0.05	-0.06	N/A
BMPR1B	ENST00000515059.1	bone morphogenetic protein receptor, type IB	44	2	0	1	1	4	mmu-miR-706	-0.05	-0.13	N/A
PHF20	ENST00000374012.3	PHD finger protein 20	191	2	0	1	1	0	mmu-miR-706	-0.05	-0.06	N/A
SLC39A10	ENST00000409086.3	solute carrier family 39 (zinc transporter), member 10	511	1	0	0	1	1	mmu-miR-706	-0.05	-0.05	N/A
PTGER2	ENST00000245457.5	prostaglandin E receptor 2 (subtype EP2), 53kDa	84	1	1	0	0	0	mmu-miR-706	-0.05	-0.15	N/A
TBC1D16	ENST00000310924.2	TBC1 domain family, member 16	556	3	0	2	1	0	mmu-miR-706	-0.05	-0.07	N/A
PARP8	ENST00000503750.2	poly (ADP-ribose) polymerase family, member 8	80	1	0	0	1	1	mmu-miR-706	-0.05	-0.08	N/A
TMEM168	ENST00000312814.6	transmembrane protein 168	195	1	1	0	0	0	mmu-miR-706	-0.05	-0.32	N/A
RFX3	ENST00000382004.3	regulatory factor X, 3 (influences HLA class II expression)	37	2	0	1	1	2	mmu-miR-706	-0.05	-0.06	N/A
RGS4	ENST00000531057.1	regulator of G-protein signaling 4	489	1	0	0	1	1	mmu-miR-706	-0.05	-0.08	N/A
ATF6	ENST00000367942.3	activating transcription factor 6	382	1	0	0	1	3	mmu-miR-706	-0.05	-0.07	N/A
KIAA1644	ENST00000381176.4	KIAA1644	10	1	1	0	0	2	mmu-miR-706	-0.05	-0.11	N/A
GPR137B	ENST00000366592.3	G protein-coupled receptor 137B	389	1	0	0	1	1	mmu-miR-706	-0.05	-0.08	N/A
MBLAC2	ENST00000316610.6	metallo-beta-lactamase domain containing 2	498	1	0	0	1	1	mmu-miR-706	-0.05	-0.07	N/A
LEPROTL1	ENST00000321250.8	leptin receptor overlapping transcript-like 1	1242	2	0	0	2	2	mmu-miR-706	-0.05	-0.24	N/A
ADRA1A	ENST00000380581.2	adrenoceptor alpha 1A	0	1	0	0	1	1	mmu-miR-706	-0.05	-0.05	N/A
PAK6	ENST00000260404.4	p21 protein (Cdc42/Rac)-activated kinase 6	70	1	0	1	0	0	mmu-miR-706	-0.05	-0.05	N/A
MYOC	ENST00000037502.6	myocilin, trabecular meshwork inducible glucocorticoid response	5	1	0	1	0	0	mmu-miR-706	-0.05	-0.05	N/A
ITM2A	ENST00000373298.2	integral membrane protein 2A	5	1	0	0	1	1	mmu-miR-706	-0.05	-0.05	N/A
ENO2	ENST00000545045.2	enolase 2 (gamma, neuronal)	100	1	0	0	1	2	mmu-miR-706	-0.05	-0.05	N/A
LACC1	ENST00000325686.6	laccase (multicopper oxidoreductase) domain containing 1	15	2	0	0	2	1	mmu-miR-706	-0.05	-0.05	N/A
GALNT15	ENST00000339732.5	UDP-N-acetyl-alpha-D-galactosamine:polypeptide N-acetylgalactosaminyltransferase 15	114	1	0	1	0	0	mmu-miR-706	-0.05	-0.07	N/A
RAD52	ENST00000358495.3	RAD52 homolog (S. cerevisiae)	86	1	0	1	0	0	mmu-miR-706	-0.05	-0.09	N/A
SPRED1	ENST00000299084.4	sprouty-related, EVH1 domain containing 1	547	2	0	0	2	2	mmu-miR-706	-0.05	-0.14	N/A
AGPAT5	ENST00000285518.6	1-acylglycerol-3-phosphate O-acyltransferase 5	879	1	0	1	0	1	mmu-miR-706	-0.05	-0.07	N/A
GNPDA2	ENST00000509756.1	glucosamine-6-phosphate deaminase 2	117	2	0	1	1	1	mmu-miR-706	-0.05	-0.06	N/A
LYPLA1	ENST00000316963.3	lysophospholipase I	57	1	0	0	1	1	mmu-miR-706	-0.05	-0.06	N/A
GPR180	ENST00000376958.4	G protein-coupled receptor 180	161	3	0	3	0	2	mmu-miR-706	-0.05	-0.17	N/A
TIMM10B	ENST00000254616.6	translocase of inner mitochondrial membrane 10 homolog B (yeast)	290	1	0	1	0	0	mmu-miR-706	-0.05	-0.12	N/A
HLCS	ENST00000336648.4	holocarboxylase synthetase (biotin-(proprionyl-CoA-carboxylase (ATP-hydrolysing)) ligase)	688	2	0	0	2	0	mmu-miR-706	-0.05	-0.05	N/A
UBE2F	ENST00000272930.4	ubiquitin-conjugating enzyme E2F (putative)	905	1	0	1	0	0	mmu-miR-706	-0.05	-0.11	N/A
USP33	ENST00000370794.3	ubiquitin specific peptidase 33	287	1	0	0	1	1	mmu-miR-706	-0.05	-0.05	N/A
RUNDC1	ENST00000361677.1	RUN domain containing 1	927	1	0	1	0	0	mmu-miR-706	-0.05	-0.05	N/A
TBR1	ENST00000389554.3	T-box, brain, 1	5	2	0	1	1	4	mmu-miR-706	-0.05	-0.05	N/A
MANEA	ENST00000358812.4	mannosidase, endo-alpha	41	2	1	0	1	1	mmu-miR-706	-0.05	-0.05	N/A
ARPP19	ENST00000566423.1	cAMP-regulated phosphoprotein, 19kDa	1316	1	0	0	1	2	mmu-miR-706	-0.05	-0.05	N/A
CRADD	ENST00000542893.2	CASP2 and RIPK1 domain containing adaptor with death domain	207	1	0	0	1	0	mmu-miR-706	-0.05	-0.05	N/A
CCDC85A	ENST00000407595.2	coiled-coil domain containing 85A	46	2	0	0	2	0	mmu-miR-706	-0.05	-0.05	N/A
TP53INP2	ENST00000374810.3	tumor protein p53 inducible nuclear protein 2	12	3	0	0	3	2	mmu-miR-706	-0.05	-0.05	N/A
SLC7A11	ENST00000280612.5	solute carrier family 7 (anionic amino acid transporter light chain, xc- system), member 11	61	1	1	0	0	4	mmu-miR-706	-0.05	-0.21	N/A
ZBTB7C	ENST00000535628.2	zinc finger and BTB domain containing 7C	23	2	0	2	0	0	mmu-miR-706	-0.05	-0.05	N/A
EPT1	ENST00000260585.7	ethanolaminephosphotransferase 1 (CDP-ethanolamine-specific)	449	2	1	1	0	0	mmu-miR-706	-0.05	-0.06	N/A
RAB2B	ENST00000397762.1	RAB2B, member RAS oncogene family	171	1	0	0	1	1	mmu-miR-706	-0.05	-0.05	N/A
MESDC1	ENST00000267984.2	mesoderm development candidate 1	84	3	2	0	1	2	mmu-miR-706	-0.05	-0.4	N/A
CYCS	ENST00000305786.2	cytochrome c, somatic	320	2	0	0	2	0	mmu-miR-706	-0.05	-0.05	N/A
GPR75	ENST00000394705.2	G protein-coupled receptor 75	35	1	0	0	1	2	mmu-miR-706	-0.05	-0.06	N/A
RP11-126K1.2	ENST00000447795.2	Uncharacterized protein	145	1	0	0	1	0	mmu-miR-706	-0.05	-0.11	N/A
SETD1B	ENST00000267197.5	SET domain containing 1B	703	3	0	2	1	4	mmu-miR-706	-0.05	-0.05	N/A
LRRC15	ENST00000347624.3	leucine rich repeat containing 15	12	3	0	2	1	1	mmu-miR-706	-0.05	-0.05	N/A
YIPF7	ENST00000415895.4	Yip1 domain family, member 7	5	1	0	0	1	0	mmu-miR-706	-0.05	-0.05	N/A
XDH	ENST00000379416.3	xanthine dehydrogenase	5	1	0	1	0	1	mmu-miR-706	-0.05	-0.05	N/A
WDR81	ENST00000437219.2	WD repeat domain 81	1387	1	0	1	0	0	mmu-miR-706	-0.05	-0.05	N/A
C1orf147	ENST00000367119.1	chromosome 1 open reading frame 147	5	1	0	1	0	0	mmu-miR-706	-0.05	-0.05	N/A
FLT1	ENST00000282397.4	fms-related tyrosine kinase 1	7	2	1	1	0	1	mmu-miR-706	-0.05	-0.05	N/A
XYLT1	ENST00000261381.6	xylosyltransferase I	159	3	0	2	1	3	mmu-miR-706	-0.05	-0.05	N/A
UNC119B	ENST00000344651.4	unc-119 homolog B (C. elegans)	5	1	0	1	0	0	mmu-miR-706	-0.05	-0.05	N/A
MESDC2	ENST00000261758.4	mesoderm development candidate 2	1433	2	0	1	1	1	mmu-miR-706	-0.05	-0.2	N/A
ASCL1	ENST00000266744.3	achaete-scute complex homolog 1 (Drosophila)	5	1	0	1	0	0	mmu-miR-706	-0.05	-0.05	N/A
GOLGA1	ENST00000373555.4	golgin A1	334	2	1	1	0	0	mmu-miR-706	-0.05	-0.05	N/A
RAPGEF5	ENST00000401957.2	Rap guanine nucleotide exchange factor (GEF) 5	32	3	1	0	2	0	mmu-miR-706	-0.05	-0.05	N/A
NT5DC3	ENST00000392876.3	5'-nucleotidase domain containing 3	235	2	1	1	0	1	mmu-miR-706	-0.05	-0.05	N/A
ADAMTS4	ENST00000367996.5	ADAM metallopeptidase with thrombospondin type 1 motif, 4	23	1	0	0	1	0	mmu-miR-706	-0.05	-0.05	N/A
TRIM71	ENST00000383763.5	tripartite motif containing 71, E3 ubiquitin protein ligase	67	2	1	1	0	4	mmu-miR-706	-0.05	-0.05	N/A
DNAH3	ENST00000415178.1	dynein, axonemal, heavy chain 3	5	3	1	0	2	2	mmu-miR-706	-0.05	-0.05	N/A
ADAR	ENST00000292205.5	adenosine deaminase, RNA-specific	633	3	0	2	1	0	mmu-miR-706	-0.05	-0.05	N/A
DIAPH1	ENST00000389054.3	diaphanous-related formin 1	399	2	0	1	1	1	mmu-miR-706	-0.05	-0.05	N/A
FAM83F	ENST00000333407.6	family with sequence similarity 83, member F	5	3	0	2	1	3	mmu-miR-706	-0.05	-0.05	N/A
SLC30A8	ENST00000427715.2	solute carrier family 30 (zinc transporter), member 8	5	3	0	1	2	0	mmu-miR-706	-0.05	-0.05	N/A
ITPKB	ENST00000272117.3	inositol-trisphosphate 3-kinase B	5	2	1	1	0	0	mmu-miR-706	-0.05	-0.05	N/A
IGSF9B	ENST00000321016.8	immunoglobulin superfamily, member 9B	5	2	0	2	0	0	mmu-miR-706	-0.05	-0.05	N/A
CCDC86	ENST00000227520.5	coiled-coil domain containing 86	37	1	0	1	0	0	mmu-miR-706	-0.05	-0.09	N/A
COLQ	ENST00000383785.2	collagen-like tail subunit (single strand of homotrimer) of asymmetric acetylcholinesterase	8	3	0	2	1	0	mmu-miR-706	-0.05	-0.05	N/A
CCT2	ENST00000299300.6	chaperonin containing TCP1, subunit 2 (beta)	97	1	0	0	1	0	mmu-miR-706	-0.05	-0.15	N/A
ZNF248	ENST00000395867.3	zinc finger protein 248	43	1	0	0	1	0	mmu-miR-706	-0.05	-0.07	N/A
SEMA5A	ENST00000382496.5	sema domain, seven thrombospondin repeats (type 1 and type 1-like), transmembrane domain (TM) and short cytoplasmic domain, (semaphorin) 5A	98	2	0	1	1	2	mmu-miR-706	-0.05	-0.05	N/A
C1orf95	ENST00000366788.3	chromosome 1 open reading frame 95	28	4	0	1	3	0	mmu-miR-706	-0.05	-0.13	N/A
NR4A2	ENST00000339562.4	nuclear receptor subfamily 4, group A, member 2	1631	1	0	0	1	0	mmu-miR-706	-0.05	-0.05	N/A
MGAT5	ENST00000409645.1	mannosyl (alpha-1,6-)-glycoprotein beta-1,6-N-acetyl-glucosaminyltransferase	1627	1	0	1	0	4	mmu-miR-706	-0.05	-0.05	N/A
ZRANB1	ENST00000359653.4	zinc finger, RAN-binding domain containing 1	724	2	1	1	0	0	mmu-miR-706	-0.05	-0.15	N/A
CDV3	ENST00000420115.2	CDV3 homolog (mouse)	523	1	0	1	0	0	mmu-miR-706	-0.05	-0.06	N/A
HOXB1	ENST00000239174.6	homeobox B1	5	1	0	0	1	2	mmu-miR-706	-0.05	-0.05	N/A
OPHN1	ENST00000355520.5	oligophrenin 1	54	1	0	1	0	0	mmu-miR-706	-0.05	-0.05	N/A
LOR	ENST00000368742.3	loricrin	5	1	0	0	1	0	mmu-miR-706	-0.05	-0.05	N/A
SLC18A1	ENST00000437980.1	solute carrier family 18 (vesicular monoamine transporter), member 1	5	1	0	0	1	0	mmu-miR-706	-0.05	-0.05	N/A
ART4	ENST00000228936.4	ADP-ribosyltransferase 4	5	1	0	0	1	2	mmu-miR-706	-0.05	-0.05	N/A
KDELC1	ENST00000376004.4	KDEL (Lys-Asp-Glu-Leu) containing 1	166	1	0	0	1	0	mmu-miR-706	-0.05	-0.05	N/A
SERTAD2	ENST00000313349.3	SERTA domain containing 2	119	1	0	1	0	1	mmu-miR-706	-0.05	-0.05	N/A
TC2N	ENST00000435962.2	tandem C2 domains, nuclear	604	1	0	0	1	2	mmu-miR-706	-0.05	-0.09	N/A
PARG	ENST00000402038.3	poly (ADP-ribose) glycohydrolase	445	2	0	2	0	2	mmu-miR-706	-0.05	-0.24	N/A
SETBP1	ENST00000282030.5	SET binding protein 1	77	2	0	0	2	1	mmu-miR-706	-0.05	-0.06	N/A
CCDC82	ENST00000278520.5	coiled-coil domain containing 82	224	1	0	0	1	2	mmu-miR-706	-0.05	-0.05	N/A
BAIAP2L1	ENST00000005260.8	BAI1-associated protein 2-like 1	1118	1	0	0	1	0	mmu-miR-706	-0.05	-0.05	N/A
ADCY9	ENST00000294016.3	adenylate cyclase 9	166	2	0	0	2	1	mmu-miR-706	-0.05	-0.05	N/A
ELAVL1	ENST00000407627.2	ELAV like RNA binding protein 1	2812	2	0	0	2	2	mmu-miR-706	-0.05	-0.1	N/A
TRIM24	ENST00000343526.4	tripartite motif containing 24	182	2	0	0	2	0	mmu-miR-706	-0.05	-0.05	N/A
ABHD10	ENST00000494817.1	abhydrolase domain containing 10	929	1	0	1	0	0	mmu-miR-706	-0.05	-0.06	N/A
KCNJ14	ENST00000391884.1	potassium inwardly-rectifying channel, subfamily J, member 14	29	2	1	0	1	1	mmu-miR-706	-0.05	-0.05	N/A
TNRC6B	ENST00000335727.9	trinucleotide repeat containing 6B	69	5	0	1	4	5	mmu-miR-706	-0.05	-0.06	N/A
BRMS1L	ENST00000216807.7	breast cancer metastasis-suppressor 1-like	230	2	0	0	2	2	mmu-miR-706	-0.05	-0.16	N/A
SPDYA	ENST00000379579.4	speedy/RINGO cell cycle regulator family member A	5	1	0	0	1	0	mmu-miR-706	-0.05	-0.05	N/A
TOMM20	ENST00000366607.4	translocase of outer mitochondrial membrane 20 homolog (yeast)	674	2	0	1	1	0	mmu-miR-706	-0.05	-0.2	N/A
LIN28B	ENST00000345080.4	lin-28 homolog B (C. elegans)	118	3	0	0	3	1	mmu-miR-706	-0.05	-0.05	N/A
MAP3K8	ENST00000375321.1	mitogen-activated protein kinase kinase kinase 8	22	1	0	0	1	1	mmu-miR-706	-0.05	-0.05	N/A
KLF3	ENST00000261438.5	Kruppel-like factor 3 (basic)	515	1	0	1	0	2	mmu-miR-706	-0.05	-0.05	N/A
ENC1	ENST00000302351.4	ectodermal-neural cortex 1 (with BTB domain)	57	2	0	0	2	2	mmu-miR-706	-0.05	-0.08	N/A
DDAH2	ENST00000375789.2	dimethylarginine dimethylaminohydrolase 2	26	1	0	1	0	0	mmu-miR-706	-0.05	-0.12	N/A
BRD3	ENST00000303407.7	bromodomain containing 3	77	1	0	1	0	1	mmu-miR-706	-0.05	-0.06	N/A
PTAR1	ENST00000377200.5	protein prenyltransferase alpha subunit repeat containing 1	161	4	0	0	4	6	mmu-miR-706	-0.05	-0.06	N/A
GXYLT1	ENST00000398675.3	glucoside xylosyltransferase 1	126	2	0	1	1	1	mmu-miR-706	-0.05	-0.05	N/A
HNRNPU	ENST00000444376.2	heterogeneous nuclear ribonucleoprotein U (scaffold attachment factor A)	5343	1	0	0	1	1	mmu-miR-706	-0.05	-0.05	N/A
IGSF3	ENST00000369486.3	immunoglobulin superfamily, member 3	141	3	0	2	1	0	mmu-miR-706	-0.05	-0.06	N/A
TCEB1	ENST00000518127.1	transcription elongation factor B (SIII), polypeptide 1 (15kDa, elongin C)	637	1	0	0	1	1	mmu-miR-706	-0.05	-0.11	N/A
PAQR8	ENST00000442253.2	progestin and adipoQ receptor family member VIII	484	2	1	0	1	0	mmu-miR-706	-0.05	-0.06	N/A
GUCY1A2	ENST00000526355.2	guanylate cyclase 1, soluble, alpha 2	24	3	0	0	3	4	mmu-miR-706	-0.05	-0.24	N/A
DENND6A	ENST00000311128.5	DENN/MADD domain containing 6A	139	1	0	1	0	1	mmu-miR-706	-0.05	-0.05	N/A
GPR12	ENST00000405846.3	G protein-coupled receptor 12	5	2	0	1	1	1	mmu-miR-706	-0.05	-0.05	N/A
GREB1L	ENST00000580732.2	growth regulation by estrogen in breast cancer-like	30	2	0	1	1	0	mmu-miR-706	-0.05	-0.05	N/A
NOL4	ENST00000261592.5	nucleolar protein 4	12	1	0	0	1	2	mmu-miR-706	-0.05	-0.05	N/A
GFPT2	ENST00000253778.8	glutamine-fructose-6-phosphate transaminase 2	70	1	0	1	0	1	mmu-miR-706	-0.05	-0.05	N/A
PSMG4	ENST00000473000.2	proteasome (prosome, macropain) assembly chaperone 4	1452	1	0	1	0	2	mmu-miR-706	-0.05	-0.05	N/A
RORC	ENST00000356728.6	RAR-related orphan receptor C	42	1	0	1	0	2	mmu-miR-706	-0.05	-0.05	N/A
TECTA	ENST00000392793.1	tectorin alpha	19	1	1	0	0	0	mmu-miR-706	-0.05	-0.05	N/A
RPS6KB1	ENST00000225577.4	ribosomal protein S6 kinase, 70kDa, polypeptide 1	16	1	0	0	1	1	mmu-miR-706	-0.05	-0.05	N/A
KLHL29	ENST00000486442.1	kelch-like family member 29	414	1	0	1	0	1	mmu-miR-706	-0.05	-0.05	N/A
RAD54L2	ENST00000409535.2	RAD54-like 2 (S. cerevisiae)	215	2	0	1	1	3	mmu-miR-706	-0.05	-0.05	N/A
ZYG11A	ENST00000371532.1	zyg-11 family member A, cell cycle regulator	331	1*	0	0	0	1	mmu-miR-706	-0.05	-0.05	N/A
KAT6A	ENST00000265713.2	K(lysine) acetyltransferase 6A	21	4	0	3	1	0	mmu-miR-706	-0.05	-0.08	N/A
PPP2R1B	ENST00000527614.1	protein phosphatase 2, regulatory subunit A, beta	341	1	0	1	0	2	mmu-miR-706	-0.05	-0.07	N/A
QKI	ENST00000392127.2	QKI, KH domain containing, RNA binding	323	3	0	1	2	5	mmu-miR-706	-0.05	-0.09	N/A
RAB5B	ENST00000553116.1	RAB5B, member RAS oncogene family	14	1	0	1	0	0	mmu-miR-706	-0.05	-0.14	N/A
PSKH1	ENST00000291041.5	protein serine kinase H1	699	1	0	1	0	1	mmu-miR-706	-0.05	-0.05	N/A
NFATC4	ENST00000413692.2	nuclear factor of activated T-cells, cytoplasmic, calcineurin-dependent 4	73	2	0	2	0	2	mmu-miR-706	-0.05	-0.07	N/A
RC3H1	ENST00000367696.2	ring finger and CCCH-type domains 1	165	2	0	1	1	3	mmu-miR-706	-0.05	-0.06	N/A
IL17RD	ENST00000296318.7	interleukin 17 receptor D	108	2	1	1	0	1	mmu-miR-706	-0.05	-0.05	N/A
ZADH2	ENST00000322342.3	zinc binding alcohol dehydrogenase domain containing 2	207	1	0	1	0	0	mmu-miR-706	-0.05	-0.07	N/A
PPT1	ENST00000433473.3	palmitoyl-protein thioesterase 1	1961	1	0	0	1	1	mmu-miR-706	-0.05	-0.05	N/A
FOXP1	ENST00000318789.4	forkhead box P1	264	1	0	1	0	5	mmu-miR-706	-0.05	-0.12	N/A
PTBP3	ENST00000374257.1	polypyrimidine tract binding protein 3	214	1	0	0	1	3	mmu-miR-706	-0.05	-0.09	N/A
PARD6B	ENST00000371610.2	par-6 family cell polarity regulator beta	277	1	0	1	0	2	mmu-miR-706	-0.05	-0.05	N/A
CDIPT	ENST00000563415.1	CDP-diacylglycerol--inositol 3-phosphatidyltransferase	183	2	0	0	2	0	mmu-miR-706	-0.05	-0.06	N/A
CD40	ENST00000372276.3	CD40 molecule, TNF receptor superfamily member 5	5	1	0	0	1	0	mmu-miR-706	-0.05	-0.05	N/A
DGKB	ENST00000403951.2	diacylglycerol kinase, beta 90kDa	5	2	0	0	2	0	mmu-miR-706	-0.05	-0.05	N/A
ARPP21	ENST00000428373.1	cAMP-regulated phosphoprotein, 21kDa	5	1	0	0	1	0	mmu-miR-706	-0.05	-0.05	N/A
CHRNA3	ENST00000326828.5	cholinergic receptor, nicotinic, alpha 3 (neuronal)	20	2	0	0	2	0	mmu-miR-706	-0.05	-0.05	N/A
CXCL9	ENST00000264888.5	chemokine (C-X-C motif) ligand 9	5	1	0	0	1	1	mmu-miR-706	-0.05	-0.05	N/A
CYP19A1	ENST00000396402.1	cytochrome P450, family 19, subfamily A, polypeptide 1	5	1	0	1	0	1	mmu-miR-706	-0.05	-0.05	N/A
TMEM63C	ENST00000298351.4	transmembrane protein 63C	13	1	0	1	0	0	mmu-miR-706	-0.05	-0.05	N/A
GABBR1	ENST00000376977.3	gamma-aminobutyric acid (GABA) B receptor, 1	213	1	0	0	1	1	mmu-miR-706	-0.05	-0.05	N/A
RPS9	ENST00000441429.1	ribosomal protein S9	54	1	0	0	1	0	mmu-miR-706	-0.05	-0.05	N/A
MLANA	ENST00000381477.3	melan-A	5	1	0	0	1	0	mmu-miR-706	-0.05	-0.05	N/A
ANGPT2	ENST00000325203.5	angiopoietin 2	5	1	0	0	1	1	mmu-miR-706	-0.05	-0.05	N/A
RNF128	ENST00000324342.3	ring finger protein 128, E3 ubiquitin protein ligase	17	1	0	0	1	0	mmu-miR-706	-0.05	-0.05	N/A
CCDC97	ENST00000269967.3	coiled-coil domain containing 97	85	2	0	1	1	1	mmu-miR-706	-0.05	-0.07	N/A
FBXO32	ENST00000517956.1	F-box protein 32	500	1	1	0	0	1	mmu-miR-706	-0.05	-0.07	N/A
RIOK3	ENST00000339486.3	RIO kinase 3	757	1	0	0	1	1	mmu-miR-706	-0.05	-0.05	N/A
STRN3	ENST00000355683.5	striatin, calmodulin binding protein 3	697	1	0	1	0	0	mmu-miR-706	-0.05	-0.08	N/A
MAB21L1	ENST00000379919.4	mab-21-like 1 (C. elegans)	25	1	0	1	0	1	mmu-miR-706	-0.05	-0.24	N/A
DSCR3	ENST00000309117.6	Down syndrome critical region gene 3	494	1	0	0	1	1	mmu-miR-706	-0.05	-0.05	N/A
ZNF148	ENST00000360647.4	zinc finger protein 148	230	3	0	0	3	0	mmu-miR-706	-0.05	-0.05	N/A
TOMM40L	ENST00000367987.1	translocase of outer mitochondrial membrane 40 homolog (yeast)-like	13	1	0	1	0	1	mmu-miR-706	-0.04	-0.04	N/A
HPCAL4	ENST00000372844.3	hippocalcin like 4	5	2	0	0	2	2	mmu-miR-706	-0.04	-0.04	N/A
OGN	ENST00000262551.4	osteoglycin	5	3	0	0	3	1	mmu-miR-706	-0.04	-0.04	N/A
TRDN	ENST00000398178.3	triadin	5	1	0	0	1	0	mmu-miR-706	-0.04	-0.04	N/A
FRMPD3	ENST00000276185.4	FERM and PDZ domain containing 3	0	1	0	1	0	0	mmu-miR-706	-0.04	-0.04	N/A
ZC4H2	ENST00000545618.1	zinc finger, C4H2 domain containing	432	1	0	0	1	3	mmu-miR-706	-0.04	-0.04	N/A
HCAR1	ENST00000432564.1	hydroxycarboxylic acid receptor 1	38	2	0	1	1	0	mmu-miR-706	-0.04	-0.04	N/A
FAM171B	ENST00000304698.5	family with sequence similarity 171, member B	5	1	0	1	0	2	mmu-miR-706	-0.04	-0.04	N/A
XKR4	ENST00000327381.6	XK, Kell blood group complex subunit-related family, member 4	5	2	0	1	1	6	mmu-miR-706	-0.04	-0.04	N/A
PTEN	ENST00000371953.3	phosphatase and tensin homolog	118	2	0	1	1	4	mmu-miR-706	-0.04	-0.07	N/A
MRRF	ENST00000344641.3	mitochondrial ribosome recycling factor	85	1	1	0	0	1	mmu-miR-706	-0.04	-0.19	N/A
FMN2	ENST00000319653.9	formin 2	22	1	0	1	0	0	mmu-miR-706	-0.04	-0.07	N/A
SLC43A2	ENST00000301335.5	solute carrier family 43 (amino acid system L transporter), member 2	68	2	0	0	2	2	mmu-miR-706	-0.04	-0.05	N/A
GABRR1	ENST00000454853.2	gamma-aminobutyric acid (GABA) A receptor, rho 1	14	1	0	0	1	0	mmu-miR-706	-0.04	-0.06	N/A
WIPF2	ENST00000323571.4	WAS/WASL interacting protein family, member 2	214	2	1	1	0	3	mmu-miR-706	-0.04	-0.05	N/A
NIPA1	ENST00000337435.4	non imprinted in Prader-Willi/Angelman syndrome 1	805	4	1	0	3	1	mmu-miR-706	-0.04	-0.27	N/A
HDX	ENST00000297977.5	highly divergent homeobox	20	2	0	1	1	1	mmu-miR-706	-0.04	-0.07	N/A
GCLM	ENST00000370238.3	glutamate-cysteine ligase, modifier subunit	809	1	0	1	0	0	mmu-miR-706	-0.04	-0.13	N/A
CENPP	ENST00000375587.3	centromere protein P	85	1	1	0	0	1	mmu-miR-706	-0.04	-0.16	N/A
MYSM1	ENST00000472487.1	Myb-like, SWIRM and MPN domains 1	38	6	2	0	4	2	mmu-miR-706	-0.04	-0.11	N/A
MAP3K2	ENST00000409947.1	mitogen-activated protein kinase kinase kinase 2	187	1	0	0	1	3	mmu-miR-706	-0.04	-0.08	N/A
JAKMIP3	ENST00000298622.4	Janus kinase and microtubule interacting protein 3	5	1	0	1	0	1	mmu-miR-706	-0.04	-0.04	N/A
CD151	ENST00000322008.4	CD151 molecule (Raph blood group)	13919	1	0	0	1	0	mmu-miR-706	-0.04	-0.04	N/A
FEN1	ENST00000305885.2	flap structure-specific endonuclease 1	31	1	0	0	1	0	mmu-miR-706	-0.04	-0.04	N/A
DPYSL2	ENST00000311151.5	dihydropyrimidinase-like 2	3087	1	0	1	0	1	mmu-miR-706	-0.04	-0.04	N/A
CALN1	ENST00000329008.5	calneuron 1	5	1	0	0	1	4	mmu-miR-706	-0.04	-0.04	N/A
SYN1	ENST00000340666.4	synapsin I	17	1	0	0	1	0	mmu-miR-706	-0.04	-0.04	N/A
RASSF6	ENST00000307439.5	Ras association (RalGDS/AF-6) domain family member 6	11	1	0	1	0	0	mmu-miR-706	-0.04	-0.09	N/A
F8	ENST00000330287.6	coagulation factor VIII, procoagulant component	16	1	0	0	1	0	mmu-miR-706	-0.04	-0.07	N/A
FBXO30	ENST00000237281.4	F-box protein 30	224	3	0	0	3	1	mmu-miR-706	-0.04	-0.06	N/A
RNF138	ENST00000261593.3	ring finger protein 138, E3 ubiquitin protein ligase	376	1	0	0	1	1	mmu-miR-706	-0.04	-0.07	N/A
IL24	ENST00000367093.3	interleukin 24	10	1	0	0	1	0	mmu-miR-706	-0.04	-0.09	N/A
MED1	ENST00000300651.6	mediator complex subunit 1	87	2	0	1	1	4	mmu-miR-706	-0.04	-0.05	N/A
SEMA3D	ENST00000284136.6	sema domain, immunoglobulin domain (Ig), short basic domain, secreted, (semaphorin) 3D	85	3	1	0	2	0	mmu-miR-706	-0.04	-0.05	N/A
RNF20	ENST00000389120.3	ring finger protein 20, E3 ubiquitin protein ligase	772	2	1	0	1	4	mmu-miR-706	-0.04	-0.19	N/A
OSBPL10	ENST00000396556.2	oxysterol binding protein-like 10	10	1	0	0	1	0	mmu-miR-706	-0.04	-0.05	N/A
CPD	ENST00000225719.4	carboxypeptidase D	1766	3	0	3	0	1	mmu-miR-706	-0.04	-0.06	N/A
TEC	ENST00000381501.3	tec protein tyrosine kinase	11	1	0	1	0	0	mmu-miR-706	-0.04	-0.1	N/A
KLF8	ENST00000468660.1	Kruppel-like factor 8	8	4	0	2	2	4	mmu-miR-706	-0.04	-0.14	N/A
PTPRB	ENST00000334414.6	protein tyrosine phosphatase, receptor type, B	42	2	0	2	0	1	mmu-miR-706	-0.04	-0.1	N/A
CASP2	ENST00000310447.5	caspase 2, apoptosis-related cysteine peptidase	274	2	0	0	2	0	mmu-miR-706	-0.04	-0.05	N/A
RRAGC	ENST00000373001.3	Ras-related GTP binding C	1062	2	0	1	1	0	mmu-miR-706	-0.04	-0.05	N/A
GABPA	ENST00000354828.3	GA binding protein transcription factor, alpha subunit 60kDa	8	1	0	0	1	2	mmu-miR-706	-0.04	-0.04	N/A
TCERG1L	ENST00000368642.4	transcription elongation regulator 1-like	5	1	0	0	1	0	mmu-miR-706	-0.04	-0.04	N/A
PANK1	ENST00000322191.6	pantothenate kinase 1	435	3	0	1	2	2	mmu-miR-706	-0.04	-0.07	N/A
ATE1	ENST00000369043.3	arginyltransferase 1	237	1	0	1	0	0	mmu-miR-706	-0.04	-0.04	N/A
BCL11B	ENST00000357195.3	B-cell CLL/lymphoma 11B (zinc finger protein)	73	1	0	1	0	3	mmu-miR-706	-0.04	-0.04	N/A
RFTN2	ENST00000295049.4	raftlin family member 2	21	1	0	0	1	0	mmu-miR-706	-0.04	-0.04	N/A
PLOD2	ENST00000461497.1	procollagen-lysine, 2-oxoglutarate 5-dioxygenase 2	141	1	0	0	1	1	mmu-miR-706	-0.04	-0.09	N/A
SVIL	ENST00000375400.3	supervillin	62	1	0	0	1	0	mmu-miR-706	-0.04	-0.05	N/A
CD44	ENST00000278386.6	CD44 molecule (Indian blood group)	1543	2	0	1	1	2	mmu-miR-706	-0.04	-0.08	N/A
IFFO2	ENST00000455833.2	intermediate filament family orphan 2	139	4	0	1	3	2	mmu-miR-706	-0.04	-0.05	N/A
TEX22	ENST00000451127.2	testis expressed 22	9	2	1	0	1	0	mmu-miR-706	-0.04	-0.1	N/A
ZXDB	ENST00000374888.1	zinc finger, X-linked, duplicated B	33	2	0	0	2	2	mmu-miR-706	-0.04	-0.11	N/A
FAM43A	ENST00000329759.4	family with sequence similarity 43, member A	287	1	0	0	1	0	mmu-miR-706	-0.04	-0.04	N/A
PPP3CA	ENST00000512215.1	protein phosphatase 3, catalytic subunit, alpha isozyme	259	1	0	1	0	0	mmu-miR-706	-0.04	-0.08	N/A
CAPN14	ENST00000444918.2	calpain 14	5	1	0	0	1	1	mmu-miR-706	-0.04	-0.04	N/A
GAPT	ENST00000396776.2	GRB2-binding adaptor protein, transmembrane	5	1	0	1	0	0	mmu-miR-706	-0.04	-0.04	N/A
NAV1	ENST00000295624.6	neuron navigator 1	702	4	3	0	1	2	mmu-miR-706	-0.04	-0.1	N/A
AGPAT9	ENST00000395226.2	1-acylglycerol-3-phosphate O-acyltransferase 9	89	1	0	0	1	1	mmu-miR-706	-0.04	-0.04	N/A
ITGA6	ENST00000375221.2	integrin, alpha 6	1328	1	0	1	0	1	mmu-miR-706	-0.04	-0.04	N/A
UPP2	ENST00000605860.1	uridine phosphorylase 2	5	1	0	0	1	1	mmu-miR-706	-0.04	-0.04	N/A
ARSG	ENST00000448504.2	arylsulfatase G	73	1	0	1	0	2	mmu-miR-706	-0.04	-0.17	N/A
PDZD7	ENST00000370215.3	PDZ domain containing 7	31	1	0	1	0	0	mmu-miR-706	-0.04	-0.05	N/A
RIPK1	ENST00000380409.2	receptor (TNFRSF)-interacting serine-threonine kinase 1	20	1	0	1	0	1	mmu-miR-706	-0.04	-0.18	N/A
GCNT4	ENST00000322348.4	glucosaminyl (N-acetyl) transferase 4, core 2	19	1	0	0	1	3	mmu-miR-706	-0.04	-0.06	N/A
PLS3	ENST00000420625.2	plastin 3	8789	1	0	0	1	0	mmu-miR-706	-0.04	-0.04	N/A
STMN2	ENST00000518111.1	stathmin-like 2	7	1	0	1	0	1	mmu-miR-706	-0.04	-0.19	N/A
MAN2A1	ENST00000261483.4	mannosidase, alpha, class 2A, member 1	1521	1	0	1	0	2	mmu-miR-706	-0.04	-0.04	N/A
UBXN7	ENST00000296328.4	UBX domain protein 7	95	4	0	0	4	3	mmu-miR-706	-0.04	-0.09	N/A
GNAO1	ENST00000262493.6	guanine nucleotide binding protein (G protein), alpha activating activity polypeptide O	8	1	0	0	1	0	mmu-miR-706	-0.04	-0.04	N/A
ZDHHC16	ENST00000345745.5	zinc finger, DHHC-type containing 16	82	1	0	0	1	0	mmu-miR-706	-0.04	-0.04	N/A
VAT1L	ENST00000302536.2	vesicle amine transport 1-like	123	1	0	1	0	1	mmu-miR-706	-0.04	-0.04	N/A
DLX4	ENST00000240306.3	distal-less homeobox 4	74	1	0	0	1	0	mmu-miR-706	-0.04	-0.04	N/A
FSD2	ENST00000334574.8	fibronectin type III and SPRY domain containing 2	5	2	0	1	1	0	mmu-miR-706	-0.04	-0.04	N/A
ALOX12	ENST00000251535.6	arachidonate 12-lipoxygenase	5	1	0	0	1	0	mmu-miR-706	-0.04	-0.04	N/A
DLX3	ENST00000434704.2	distal-less homeobox 3	5	1	0	1	0	1	mmu-miR-706	-0.04	-0.04	N/A
PAFAH1B2	ENST00000527958.1	platelet-activating factor acetylhydrolase 1b, catalytic subunit 2 (30kDa)	180	1	0	1	0	0	mmu-miR-706	-0.04	-0.12	N/A
IQCK	ENST00000320394.6	IQ motif containing K	42	1	0	0	1	0	mmu-miR-706	-0.04	-0.07	N/A
KLHL7	ENST00000339077.5	kelch-like family member 7	90	2	0	0	2	4	mmu-miR-706	-0.04	-0.05	N/A
AJUBA	ENST00000262713.2	ajuba LIM protein	871	2	1	0	1	1	mmu-miR-706	-0.04	-0.04	N/A
ATP1B4	ENST00000218008.3	ATPase, Na+/K+ transporting, beta 4 polypeptide	5	4	1	1	2	2	mmu-miR-706	-0.04	-0.17	N/A
PXN	ENST00000458477.2	paxillin	484	2	0	0	2	0	mmu-miR-706	-0.04	-0.04	N/A
FBLN7	ENST00000409903.1	fibulin 7	44	1	0	0	1	0	mmu-miR-706	-0.04	-0.1	N/A
MAL2	ENST00000276681.6	mal, T-cell differentiation protein 2 (gene/pseudogene)	2056	1	0	0	1	0	mmu-miR-706	-0.04	-0.04	N/A
PITPNM2	ENST00000280562.5	phosphatidylinositol transfer protein, membrane-associated 2	66	1	0	1	0	0	mmu-miR-706	-0.04	-0.05	N/A
WNT2B	ENST00000369686.5	wingless-type MMTV integration site family, member 2B	5	2	1	0	1	6	mmu-miR-706	-0.04	-0.04	N/A
FAM135B	ENST00000395297.1	family with sequence similarity 135, member B	5	2	0	2	0	0	mmu-miR-706	-0.04	-0.04	N/A
PI15	ENST00000260113.2	peptidase inhibitor 15	12	2	1	0	1	2	mmu-miR-706	-0.04	-0.04	N/A
KIAA1147	ENST00000536163.1	KIAA1147	73	2	0	2	0	1	mmu-miR-706	-0.04	-0.04	N/A
SCN8A	ENST00000354534.6	sodium channel, voltage gated, type VIII, alpha subunit	44	2	1	0	1	1	mmu-miR-706	-0.04	-0.04	N/A
AKAP5	ENST00000394718.4	A kinase (PRKA) anchor protein 5	75	1	0	0	1	2	mmu-miR-706	-0.04	-0.04	N/A
HRASLS5	ENST00000539221.1	HRAS-like suppressor family, member 5	5	2	0	0	2	0	mmu-miR-706	-0.04	-0.05	N/A
TNFSF15	ENST00000374045.4	tumor necrosis factor (ligand) superfamily, member 15	29	2	1	0	1	3	mmu-miR-706	-0.04	-0.04	N/A
ANKRD13A	ENST00000261739.4	ankyrin repeat domain 13A	1644	2	0	0	2	0	mmu-miR-706	-0.04	-0.04	N/A
RAPGEFL1	ENST00000264644.6	Rap guanine nucleotide exchange factor (GEF)-like 1	20	2	1	0	1	0	mmu-miR-706	-0.04	-0.04	N/A
CAPZA1	ENST00000263168.3	capping protein (actin filament) muscle Z-line, alpha 1	1159	1	0	0	1	1	mmu-miR-706	-0.04	-0.04	N/A
KIAA2022	ENST00000055682.6	KIAA2022	5	2	1	0	1	3	mmu-miR-706	-0.04	-0.04	N/A
CYTH4	ENST00000248901.6	cytohesin 4	5	1	1	0	0	0	mmu-miR-706	-0.04	-0.04	N/A
EIF4B	ENST00000262056.9	eukaryotic translation initiation factor 4B	37	2	0	1	1	3	mmu-miR-706	-0.04	-0.04	N/A
DCX	ENST00000356915.2	doublecortin	5	4	0	0	4	2	mmu-miR-706	-0.04	-0.04	N/A
KSR2	ENST00000425217.1	kinase suppressor of ras 2	22	2	0	2	0	3	mmu-miR-706	-0.04	-0.04	N/A
MEIS2	ENST00000397624.3	Meis homeobox 2	63	2	1	0	1	2	mmu-miR-706	-0.04	-0.04	N/A
TBC1D2B	ENST00000409931.3	TBC1 domain family, member 2B	5	2	1	0	1	0	mmu-miR-706	-0.04	-0.04	N/A
POU6F2	ENST00000518318.2	POU class 6 homeobox 2	5	2	1	0	1	3	mmu-miR-706	-0.04	-0.04	N/A
BSN	ENST00000296452.4	bassoon presynaptic cytomatrix protein	31	2	1	0	1	3	mmu-miR-706	-0.04	-0.04	N/A
MAP4K3	ENST00000263881.3	mitogen-activated protein kinase kinase kinase kinase 3	796	2	0	2	0	0	mmu-miR-706	-0.04	-0.04	N/A
PLA2G15	ENST00000219345.5	phospholipase A2, group XV	2670	1	0	0	1	0	mmu-miR-706	-0.04	-0.04	N/A
ARHGEF37	ENST00000333677.6	Rho guanine nucleotide exchange factor (GEF) 37	5	2	1	0	1	1	mmu-miR-706	-0.04	-0.04	N/A
HCN4	ENST00000261917.3	hyperpolarization activated cyclic nucleotide-gated potassium channel 4	19	2	0	2	0	2	mmu-miR-706	-0.04	-0.04	N/A
PTPRJ	ENST00000418331.2	protein tyrosine phosphatase, receptor type, J	145	2	1	0	1	2	mmu-miR-706	-0.04	-0.04	N/A
ANKRD63	ENST00000434396.1	ankyrin repeat domain 63	5	2	1	0	1	2	mmu-miR-706	-0.04	-0.04	N/A
KCND2	ENST00000331113.4	potassium voltage-gated channel, Shal-related subfamily, member 2	5	2	1	0	1	0	mmu-miR-706	-0.04	-0.04	N/A
ZFY	ENST00000383052.1	zinc finger protein, Y-linked	5	1	0	0	1	1	mmu-miR-706	-0.04	-0.04	N/A
TMEM257	ENST00000408967.2	transmembrane protein 257	5	1	0	0	1	0	mmu-miR-706	-0.04	-0.04	N/A
FOXO1	ENST00000379561.5	forkhead box O1	480	1	0	1	0	1	mmu-miR-706	-0.04	-0.04	N/A
MPP6	ENST00000222644.5	membrane protein, palmitoylated 6 (MAGUK p55 subfamily member 6)	389	5	1	2	2	4	mmu-miR-706	-0.04	-0.14	N/A
AIDA	ENST00000340020.6	axin interactor, dorsalization associated	48	2	0	0	2	0	mmu-miR-706	-0.04	-0.04	N/A
RPRD1A	ENST00000399022.4	regulation of nuclear pre-mRNA domain containing 1A	333	3	0	1	2	4	mmu-miR-706	-0.04	-0.09	N/A
SPIN1	ENST00000375859.3	spindlin 1	686	2	1	0	1	3	mmu-miR-706	-0.04	-0.04	N/A
SKIL	ENST00000458537.3	SKI-like oncogene	210	1	0	1	0	0	mmu-miR-706	-0.04	-0.06	N/A
MYO1D	ENST00000318217.5	myosin ID	16	1	1	0	0	0	mmu-miR-706	-0.04	-0.13	N/A
GNPNAT1	ENST00000216410.3	glucosamine-phosphate N-acetyltransferase 1	429	1	0	0	1	0	mmu-miR-706	-0.04	-0.07	N/A
LTN1	ENST00000361371.5	listerin E3 ubiquitin protein ligase 1	56	1	0	0	1	1	mmu-miR-706	-0.04	-0.09	N/A
STOX2	ENST00000308497.4	storkhead box 2	379	2	0	2	0	3	mmu-miR-706	-0.04	-0.04	N/A
SSFA2	ENST00000431877.2	sperm specific antigen 2	1434	1	0	0	1	0	mmu-miR-706	-0.04	-0.04	N/A
[truncated: 2,602 more rows]
