# Supplementary material for: Suppression of lncRNA Gm47283 attenuates myocardial infarction via miR-706/ Ptgs2/ferroptosis axis
Source: Bioengineered. 2022 Apr 29;13(4):10786–802. doi: 10.1080/21655979.2022.2065743 (PMC9208485; doi:10.1080/21655979.2022.2065743)
Supplement: Supplemental Material [file KBIE_A_2065743_SM1174.zip › supplementary/Supplementary Table S3.xlsx]

## Sheet: Sheet1
U6:
Forward: GCTTCGGCAGCACATATACTAAAAT	Reverse: CGCTTCACGAATTTGCGTGTCAT
Gapdh:
Forward: GTCGTGGAGTCTACTGGTGTCTTCA	Reverse: TCGTGGTTCACACCCATCACAAACA
Gm47283:
Forward: CTGAGAAGAGGGCGTCAGAT	Reverse: CTGTCAGAGTGAAGGGCAGA
Ptgs2:
Forward: GGGAGTCTGGAACATTGTGAA	Reverse: GTGCACATTGTAAGTAGGTGGACT
miR-706:
Forward:AAGTACTCAGAGAAACCCTGTCT	Reverse: CAGTGCAGGGTCCGAGGT
